# Supplementary material for: Genome-Wide Identification and Characterization of the Mitochondrial Transcription Termination Factors (mTERFs) in Capsicum annuum L
Source: Int J Mol Sci. 2019 Dec 31;21(1):269. doi: 10.3390/ijms21010269 (PMC6982079; doi:10.3390/ijms21010269)
Supplement: Supplementary file 1 [file ijms-21-00269-s001.zip]

Archive with 6 entries (5 files):
- Supplementary File(s)/
- Supplementary File(s)/Supplementary-Table S2.xlsx
- Supplementary File(s)/Supplementary-Table S5.xlsx
- Supplementary File(s)/Supplementary-Table S3.xlsx
- Supplementary File(s)/Supplementary-Table S1.xlsx
- Supplementary File(s)/Supplementary-Table S4.xlsx
