# Supplementary material for: Genome-Wide Identification and Characterization of the Mitochondrial Transcription Termination Factors (mTERFs) in Capsicum annuum L
Source: Int J Mol Sci. 2019 Dec 31;21(1):269. doi: 10.3390/ijms21010269 (PMC6982079; doi:10.3390/ijms21010269)
Supplement: Supplementary file 1 [file ijms-21-00269-s001.zip › Supplementary File(s)/Supplementary-Table S2.xlsx]

## Sheet: Sheet1
Supplementary-Table S2 CamTERFs RNA-seq FPKM data in tissurs
Geneid	CL0	CL1	CL2	CL3	CL4	CL5	CL6	CR0	CR1	CR2	CR3	CR4	CR5	CR6	L1	L2	L3	L4	L5	L6	L7	L8	L9	F1	F2	F3	F4	F5	F6	F7	F8	F9	P10	O10	STA10	FST0	FST1	G1	G2	G3	G4	G5	G6	G7	G8	G9	G10	G11	ST1
CamTERF1	0.34	0.23	0.51	0.31	0.17	0.36	0.19	0.24	0.26	0.26	0.69	0.27	0.55	0.45	0.79	1.24	0.79	0.6	0.8	0.02	1.11	0.75	1.04	0.76	0.93	0.23	0	0.43	0.62	0.33	0.09	0.04	0.16	0.42	0	0.96	0.6	0.46	0.66	0.73	0.77	0.69	0.44	0.83	0.49	0.51	1.43	0.47	1.04
CamTERF2	43.43	66.66	24.43	29.81	45.49	27.78	19.28	34.9	0.97	1.07	0.92	1.56	2.2	1.01	20.12	31.63	30.12	25.57	35.62	24.82	26.65	27.56	30.25	17.62	20.06	15.58	9.37	13.55	7.6	4.85	2.48	2.47	2.61	4.5	0.81	15.1	13.64	22.94	19.79	16.29	9.77	15.35	19.22	22.13	23.41	12.52	18.49	9.45	3.8
CamTERF3	52.24	63.47	47	43.28	43.37	27.28	60.12	54.34	15.18	16.89	18.68	13.44	14.31	16.97	32.53	38.06	51.18	50.22	42.23	44.77	31.08	49.5	37.57	20.07	15.92	27.62	24.62	30.15	24.34	20.79	14.17	13.92	20.4	27.54	7.61	25.1	24.49	30.2	26.88	28.51	32.6	38.91	50.41	66.36	70.34	58.56	46.81	64.27	25.63
CamTERF4	1.67	1.48	0.91	1.21	1.09	1.65	1.23	1.55	1.17	1.04	0.61	1.13	1.51	1.8	2.51	1.89	3.72	3.97	1.59	1.67	1.75	2.61	2.53	1.82	2.82	2.72	1.87	2.57	3.17	2.28	0.8	0.69	0.64	1.74	0.24	3.63	3.75	3.35	4.08	3.58	2.34	2.93	2.88	1.51	1.12	0.88	0.82	1.35	6.7
CamTERF5	19.38	21.54	11.77	12.05	22.31	20.82	20.32	17.74	1.18	1.45	1.71	0.88	1.34	1.07	19.3	18.89	17.63	17.78	14.96	23.49	29.53	23.44	24.48	5.21	6.9	6.26	10.5	7.46	6.79	5.89	5.98	2.8	4.28	6.39	2.84	8.58	8.21	10.37	8.44	9.65	6.05	7.45	8.65	8.26	8.29	4.31	4.01	10.06	9.89
CamTERF6	3.22	3.72	1.39	1.72	3.31	2.56	2.42	3.71	2.53	1.82	1.49	1.91	2.28	2.15	3.2	3.01	4.68	4.6	1.8	8.24	3.1	3.6	4.9	3.26	1.18	2.15	1.36	3.23	2.65	3.51	1.97	2.03	2.61	2.78	1.58	5.51	4.18	6.86	7.05	7.02	5.54	4.24	5.33	4.3	4.83	3.86	5.03	5.77	6.34
CamTERF7	2.86	2.88	1.89	1.77	2.48	2.3	1.56	1.88	2.12	2.66	2.61	2.39	2.73	1.71	3.71	3.35	3.75	3.59	1.43	0.98	2.64	3.15	3.14	4.34	2.95	5.23	3.41	6.07	7.09	6.61	3.71	3.27	1.96	3.17	3.7	6.08	4.55	5.13	5.37	4.44	4.01	4.38	3.57	2.9	3.24	3.03	4.12	1.75	5.84
CamTERF8	7.2	8.37	5.32	4.71	8.26	6.36	4.2	6.15	6.69	6.99	6.5	6.58	7.5	6.14	6.34	6.98	7.37	10.27	10.02	11.31	8.99	7.67	13.07	10.45	10.49	9.26	11.34	12.69	11.01	9.56	6.44	4.74	4.74	12.56	0.71	12.76	10.61	9.97	10.78	11.87	8.89	12.48	11.9	9.09	6.58	6.87	12.68	7.05	11.54
CamTERF9	14.8	14.52	11.9	10.74	13.96	13.47	17.45	10.58	5.57	5.9	3.97	4.45	5.76	9.05	24.97	22.28	20.22	22.54	22.56	23.89	32.85	17.56	29.37	18.98	15.8	10.54	2.86	14.94	14.4	12.22	6.46	9.29	7.68	17.9	2.74	22.95	25.72	22.05	20.09	21.77	21.43	19.11	22.16	22.65	26.8	18.77	20.05	20.59	13.37
CamTERF10	21.64	22.05	18.56	17.29	15.74	24.26	21.72	14.32	11.39	9.83	9.96	8.76	11.16	13.75	28.49	26.74	32.34	29.3	30.05	31.97	36.82	25.84	35.26	30.88	23.24	18.25	11.1	24.38	25.57	21.23	16.06	15.2	17.03	21.64	13.32	25.73	24.87	23.35	25.32	22.15	21.56	22.9	20.57	21.34	21.29	22.87	22.5	20.24	26.65
CamTERF11	9.87	9.74	7.8	7.87	7.43	13.17	8.05	4.62	1.82	1.97	2.08	1.16	2.73	2.02	14.64	14.9	18.22	15.1	15.97	23.1	32.88	15.82	37.49	5.46	4.65	3.15	1.32	5.01	4.06	2.59	1.46	2.45	2.3	4.95	0.25	7.97	7.63	7.18	7.69	9.79	13.16	16.76	17.4	19.34	19.68	13.92	15.34	15.02	10.1
CamTERF12	3.97	1.82	2.26	1.23	1.64	2.28	1.44	2.02	2.71	2.17	3.89	1.62	2.85	1.34	4.37	8.7	5.86	3.31	2.92	4.75	2.52	1.31	10.99	3.46	2.75	1.27	0.31	4.47	2.16	1.43	1.13	0.37	1.38	2.53	0.26	3.38	0.76	2.95	4.67	2.77	5.07	11.34	7.23	4.95	5.42	4.25	4.91	2.42	4.26
CamTERF13	1.93	1.94	2.18	1.46	0.89	1.83	1.03	1.23	1.71	1.64	1.92	1.54	1.53	2.76	3.12	2.68	3.49	4.1	2.82	3.44	5.81	1.89	6.86	3.56	2.5	0.83	0.14	3.31	2.38	2.14	1.34	1.72	2.23	2.3	0.61	2.81	3.64	2.63	2.95	2.57	2.98	4.24	3.76	4.02	5.18	4.03	6.91	3.15	3.22
CamTERF14	15.59	14.5	10.22	19.63	23.08	32.8	23.21	13.58	2.94	3.86	3.34	5.05	4.55	4.68	24.5	26.77	36.75	46.16	47.81	76.69	60.59	70.99	55.63	12.49	9.99	13.94	18.53	12.62	12.04	8.32	9.51	8.14	18.16	13.7	2.85	15.62	23.82	16.82	13.07	11.15	15.82	28.55	33.6	21.31	11.64	9.37	16.29	13.95	10.87
CamTERF15	11.03	11.56	8.6	9.96	8.64	15.4	12.3	7.28	2.69	2.28	2.63	1.77	1.97	2.78	17.08	16.85	26.61	23.66	20.93	34.52	33.92	29.23	34.04	5.57	4.34	3.68	1.09	4.44	4.9	4.98	2.11	2.12	4.5	4.82	1.05	7.26	8.18	6.26	6.29	7.87	6.82	7.21	7.57	13.49	11.8	11.16	7.96	9.61	5.23
CamTERF16	6.84	6.44	3.56	5.91	8.97	8.04	5.19	4.66	4.21	5.02	8.04	3.67	6.41	6.67	9.4	10.8	14.96	13.49	8.28	18.61	10.74	10.56	9.27	14.03	12.14	9.33	7.63	12.33	10.79	11.62	4.86	4.75	6.02	6.97	1.4	18.64	25.91	20.54	12.73	12.65	10.7	10.65	11.31	12.72	8.25	7.54	10.26	9.92	14.38
CamTERF17	2.84	2.14	1.16	1.52	2.35	2.13	1.85	1.64	1.74	2.19	1.59	2.07	2.09	1.99	2.9	2.72	1.98	3.08	2.17	0.72	2.39	3.4	2.3	4.39	2.47	1.74	1.02	3.15	4.57	4.77	1.74	1.61	2.48	3.15	1.29	3.6	3.81	3.31	3.01	3.74	3.21	3.26	3.04	3.42	3.85	4.31	5.29	3.49	4.11
CamTERF18	5.96	3.55	3.94	3.73	3.19	5.28	5.08	3.73	6.53	5.87	5.4	5.77	6.12	4.18	5.31	6.9	7.27	7.18	4.18	12.23	5.9	4.22	6.58	10.13	6.79	7.65	3.37	9.78	8.89	8.46	3.87	3.29	3.21	6.65	1.95	7.19	6.53	6.56	4.48	6.3	4.5	6.48	7.57	3.78	6.39	5.9	7.22	9.02	6.78
CamTERF19	3.38	1.97	1.13	1.06	2.86	3.82	2.33	2.46	0.79	1.11	2.22	2.22	2.32	1.53	6.25	7.12	8.31	8.18	4.82	7.34	7.38	7.44	6.12	3.63	4.65	4.59	3.27	3.9	4.6	3.74	1.34	1.96	2.15	4.01	0.68	4.6	6.36	5.78	3.79	4.33	3.79	5.84	7.34	5.79	4.82	2.49	7.83	4.88	4.69
CamTERF20	0	0	0	0	0	0	0	0	0.06	0	0	0	0.05	0	0	0.08	0.14	0	0	0	0.21	0	0.08	0.33	0.06	0	0	0.39	0.13	0.06	0	0	0	0.12	0	0	0	0	0.06	0	0	0	0	0	0	0.07	0	0	0
CamTERF21	13.37	10.45	8.43	6.51	4.5	7.05	7.05	11.21	12.25	14.37	14.68	14.51	16.57	14.48	18.12	13.36	10.91	9.75	8.75	5.43	15.67	8.98	12.59	26.86	37.47	13.49	1.85	21.5	18.75	13.51	4.64	6.75	9.98	17.76	2.17	29.11	26.89	21.14	23.98	18.91	17.23	21.81	18.27	22.01	21.43	31.01	23.23	17.57	22.79
CamTERF22	10.97	8.49	4.45	4.54	6.55	8	5.08	7.07	5.07	4.26	4.44	5.23	5.62	6.39	10.61	9.22	12.1	12.13	9.34	16.04	9.66	8.95	11.82	9.51	10.29	14.59	23.68	16.5	16.33	16	10	9.98	6.6	9.36	1.24	19.35	25.76	21.49	20.07	16.85	17.16	20.61	20.56	15.14	11.11	11.77	16.63	10.79	14.05
CamTERF23	4.04	3.61	2.09	3.47	4.17	4.24	2.11	4.44	6.45	6.43	7.95	6.02	6.5	5.11	5.77	6.55	5.81	6.77	3.25	2.7	5.12	2.63	2.95	9.83	8.25	6.92	2.13	9.2	8.02	7.12	3.34	2.95	4.25	4.82	1.59	9.44	8.48	5.86	6.58	7.52	6.29	7.49	6.51	5.63	6.74	5.93	6.09	6.56	11.88
CamTERF24	12.66	10.42	5.75	6.25	10.27	10.62	8.24	9.67	5.15	7.04	8.32	8.61	7.16	7.61	14.18	15.15	19.39	14.57	13.54	38.96	18.23	13.97	16.72	16.73	12.07	15.7	6.24	18.65	22.18	20.58	8.58	9.92	12.79	21.25	4.3	25.39	28.1	29.92	25.46	26.92	25.28	22.55	22.28	27.47	20.45	16.05	24.76	20.75	33.16
CamTERF25	4.1	1.98	2.37	1.97	2.84	2.67	2.01	4.01	2.93	2.29	3.13	2.51	2.37	2.23	4.1	2.97	2.6	2.84	2.36	7	3.13	4.64	1.22	5.2	5.4	3.94	5.63	5.73	6.41	7.03	5.2	3.81	3.35	4.88	1.61	4.57	4.79	7.86	5.01	4.93	5.74	4.31	6.38	6.66	4.47	3.61	3.65	5.9	10.95
CamTERF26	1.03	1.66	0.96	1.37	1.35	1.4	0.89	1.36	1.15	0.88	1.11	1.51	1.65	1.15	2.91	1.47	2.91	3	2.3	7.69	2.3	2.66	3.08	1.86	2.42	1.75	0.66	2.39	2.13	2.59	1.61	2.43	1.37	1.51	0.5	2.97	2.16	2.72	2.19	2.94	2.62	2.26	1.87	2.81	2.19	2.23	1.81	0.7	3.58
CamTERF27	13.03	11.11	7.53	7.17	11.05	17.05	12.31	12.29	10.13	9.12	10.41	7.91	11.67	10.35	17.3	15.03	15.08	13.52	9.77	14.66	14.18	17.5	16.85	21.94	21.46	21.13	16.64	24.09	21.26	20.74	12.25	8.89	11.03	20.02	2.85	21.86	22.58	18.52	14.42	15.85	15.05	17.16	15.41	12.85	14.3	14.55	16.66	7.14	21.65
CamTERF28	17.67	14.49	12.62	15.76	20.04	25.14	18.09	15.31	4	5.34	6.29	6.02	6.81	7.15	28.76	27.87	33.42	31.85	29.76	47.03	47.75	48.06	45.67	16.02	12.73	16.5	21.45	18.21	17.23	14.32	10.41	11.13	12.46	18.14	2.26	26.34	25.01	25.71	24.44	27.84	26.11	27.78	31.88	62.75	60.5	42.78	63.79	41.66	19.94
CamTERF29	2.55	2.68	2.36	3.38	9.98	11.64	1.98	2.46	1.17	1.84	2.11	2.38	1.94	1.27	18.17	18.49	22.13	20.35	18.87	18.73	22.85	35.53	26.65	9.01	7.31	9.5	11.06	11.04	9.6	7.79	9.29	11.88	9.77	15.52	2.31	13.39	11.37	10.19	9.86	10.13	8.95	13.15	11.82	10.07	11.12	10.72	14.92	8.1	11.85
CamTERF30	4.01	3.17	2	2.3	2.78	2.92	1.87	2.78	2.5	3.39	3.63	2.43	2.85	2.99	4.27	4.55	6.55	5.95	4.87	2.73	3.75	7.07	6.03	5.99	2.39	2.78	1.8	5.95	5.9	5.79	3.4	2.64	3.23	4.06	1.49	5.64	5.52	6.13	7.16	6.66	7.83	6.26	6.6	8.04	6.06	10.72	21.36	22.11	9.06
CamTERF31	3.23	2.72	1.59	1.6	3.02	2.91	1.89	2.89	2.91	2.58	2.1	2.85	2.53	2.49	5.04	4.56	4.81	5.97	4.43	6.3	3.85	3.14	5.03	6.14	4.57	4.81	4.62	5.98	5.83	4.28	2.55	3.09	3.1	6.26	1.5	6.39	8.6	7.04	6.12	7.04	6.41	5.71	6.4	4.84	4.78	4.07	8.24	6.17	11.55
CamTERF32	17.1	20.36	12.47	14.31	22.46	34.07	20.03	13.56	5.66	5.6	4.67	7.42	7.02	4.98	39.54	41.11	50.42	60.28	40.74	74.54	53.52	76.48	55.91	17.75	13.76	18.71	10.84	16.44	18.72	12	8.39	5.19	5.68	11.69	0.55	29.23	30.76	35.02	28.96	29.59	23.9	28.79	37.75	32.86	23.98	20.44	31.98	19.27	19.76
CamTERF33	1.1	2.4	0.49	0.86	1.53	5.02	1.83	1.66	1.19	1.43	0.73	0.83	1.65	0.73	5.16	6.39	4.4	6.01	8.18	7.5	9.87	8.58	11.05	3.07	4.3	2.47	2.38	2.69	3.86	2.4	1.49	0.79	0.73	2.73	0.63	3.68	2.5	2.95	3.7	2.78	6.75	8.04	5.67	6.67	6.93	4.83	5.91	4.66	2.55
CamTERF34	15.37	22.58	10.46	13.98	31.52	26.97	12.47	17.56	0.29	0.85	0.21	0.13	0.51	0.2	27.7	28.22	30.45	33.8	34.18	49.74	45.78	60.26	49.57	4.34	4.35	10.26	10.14	8.87	6.91	5.48	7.16	8.76	9.84	9.3	2.06	5.19	8.37	7.31	4.53	6.41	4.37	8.82	13.47	19.18	19.49	10.81	9.88	9.93	3.86
CamTERF35	3.37	1.69	0.73	0.88	1.3	1.37	0.69	2.83	4.82	2.58	2.33	1.26	1.74	2.07	2.16	2.22	1.22	1.9	1.63	0.45	1.74	1.29	3.74	2.96	1.73	1.5	1.02	4.51	3.84	2.26	1.42	0.39	1.15	1.35	1.16	1.88	2.51	2.01	2.87	2.27	3.88	5.66	3.72	4.81	5.22	5.26	4.66	4.14	1.22
[truncated: 18 more columns]
