# Supplementary material for: Genome-Wide Identification and Characterization of the Mitochondrial Transcription Termination Factors (mTERFs) in Capsicum annuum L
Source: Int J Mol Sci. 2019 Dec 31;21(1):269. doi: 10.3390/ijms21010269 (PMC6982079; doi:10.3390/ijms21010269)
Supplement: Supplementary file 1 [file ijms-21-00269-s001.zip › Supplementary File(s)/Supplementary-Table S5.xlsx]

## Sheet: Sheet1
Supplementary-Table S5 The primers used in this study.
Name	Forward primer (5'-3')	Reverse primer (5'-3')	Rating
CamTERF2	ACATCATCTTTTCATTCTTC	TTCTTTTGTTATCAACTGGT	87
CamTERF3	TCTTGGAAGTCCAATTATCC	CATTTAGCCACACAATCACCT	85
CamTERF6	TTCACTCAAAGCTCAAAAT	GACTCTGCCAACCTTCTAAC	88
CamTERF8	GTCTCTCTATAAATGCCAAAG	GCTTTAGGAGATGATCCCTT	68
CamTERF14	CACATGCCTTCCCTTCAAAT	AGCAATCTCTGCCGAAAATC	88
CamTERF27	TCTCCATCCGACTACGCTAC	CAAAACAAAAACTTGGGTCT	92
CamTERF28	AGATTACCGTGTTGTTTTGC	TATACATTGTCGCCTTCACC	83
CamTERF32	AGAGAAAAGGCATCTGAAAAC	GACCAAACTTGAATAGGAAT	84
