# Supplementary material for: Genome-Wide Identification and Characterization of the Mitochondrial Transcription Termination Factors (mTERFs) in Capsicum annuum L
Source: Int J Mol Sci. 2019 Dec 31;21(1):269. doi: 10.3390/ijms21010269 (PMC6982079; doi:10.3390/ijms21010269)
Supplement: Supplementary file 1 [file ijms-21-00269-s001.zip › Supplementary File(s)/Supplementary-Table S3.xlsx]

## Sheet: Sheet1
Supplementary-Table S3 RNA_seq Sample Statistics
tissur	sample name	Dev Stage/Time AT
Leaf/Control	CL0	0H
	CL1	1H
	CL2	1.5H
	CL3	3H
	CL4	6H
	CL5	12H
	CL6	24H
Root/Control	CR0	0H
	CR1	1H
	CR2	1.5H
	CR3	3H
	CR4	6H
	CR5	12H
	CR6	24H
Leaf	L1	0DAG
	L2	5DAG
	L3	10DAG
	L4	15DAG
	L5	20DAG
	L6	25DAG
	L7	30DAG
	L8	40DAG
	L9	50DAG
	L10	60DAG
Flower	F1
	F2
	F3
	F4
	F5
	F6
	F7
	F8
	F9
Petal	P10
Ovary	O10
Anther	STA10
Whole Fuit	FST0	3DAP
	FST1	7DAP
Pericarp	G1	10DAP
	G2	15DAP
	G3	20DAP
	G4	25DAP
	G5	30DAP
	G6	35DAP
	G7	40DAP
	G8	45DAP
	G9	50DAP
	G10	55DAP
	G11	60DAP
Placenta and Seed	ST1	10DAP
	ST2	20DAP
Seed	S3	20DAP
	S4	25DAP
	S5	30DAP
	S6	35DAP
	S7	40DAP
	S8	45DAP
	S9	50DAP
	S10	55DAP
	S11	60DAP
Placenta	T3	20DAP
	T4	25DAP
	T5	30DAP
	T6	35DAP
	T7	40DAP
	T8	45DAP
	T9	50DAP
	T10	55DAP
