# Supplementary material for: Genome-Wide Identification and Characterization of the Mitochondrial Transcription Termination Factors (mTERFs) in Capsicum annuum L
Source: Int J Mol Sci. 2019 Dec 31;21(1):269. doi: 10.3390/ijms21010269 (PMC6982079; doi:10.3390/ijms21010269)
Supplement: Supplementary file 1 [file ijms-21-00269-s001.zip › Supplementary File(s)/Supplementary-Table S1.xlsx]

## Sheet: Sheet1
Supplementary-Table S1 Homologous genes of the previously identified RGs derived from the Zunla_1 and CM334
Gene bank	Gene locus(Zunla_1)	Gene locus(CM334)	Gene description	Identities(Zunla_1)	Identities(CM334)
Cla010159	Capana01g002219	CA11g05450	18SrRNA	83	81
EF495259.1	Capana04g000187	CA04g21850	β-tublin	99	99
AF242732/AY496125	Capana06g002575	CA06g07620	Translation elongating factor 1a/Elongation factor 1-alpha(EF-1α)	97	97
AJ246009	Capana07g000319	CA02g02740	Glyceraldehyde-3-phosphate dehydrogenase(GAPDH)	99	99
GQ339766	Capana12g001934	CA12g08730	Actin gene	100	100
TC124053	Capana12g002146	CA12g07660	UBI-3-like protein	94	94
