# Supplementary material for: Genome-Wide Identification and Characterization of the Mitochondrial Transcription Termination Factors (mTERFs) in Capsicum annuum L
Source: Int J Mol Sci. 2019 Dec 31;21(1):269. doi: 10.3390/ijms21010269 (PMC6982079; doi:10.3390/ijms21010269)
Supplement: Supplementary file 1 [file ijms-21-00269-s001.zip › Supplementary File(s)/Supplementary-Table S4.xlsx]

## Sheet: Sheet1
Supplementary-Table S4 GO_develop co-expression GO terms
GO	NS	enrichment	name	ratio_in_study	ratio_in_pop	p_uncorrected	depth	study_count	p_fdr_bh	study_items
GO:0015979	BP	e	photosynthesis	45/1861	124/27006	2.0686e-21	3	45	1.02723e-18	Capana00g000447, Capana00g000712, Capana00g000713, Capana00g001025, Capana00g001213, Capana00g004560, Capana01g000336, Capana01g002586, Capana01g002634, Capana01g003214, Capana01g004493, Capana02g000862, Capana02g001321, Capana02g001322, Capana02g002385, Capana02g002781, Capana02g002784, Capana03g000791, Capana03g000895, Capana03g000905, Capana03g004516, Capana04g002221, Capana05g000104, Capana05…
GO:0009765	BP	e	photosynthesis, light harvesting	19/1861	33/27006	2.48949e-14	4	19	6.74312e-12	Capana00g002793, Capana00g002794, Capana00g002798, Capana00g002799, Capana01g002398, Capana03g000797, Capana03g003212, Capana04g002820, Capana05g002549, Capana05g002550, Capana07g001245, Capana08g000250, Capana08g000679, Capana08g001648, Capana08g002012, Capana09g000146, Capana09g000473, Capana09g001520, Capana10g000141
GO:0006754	BP	e	ATP biosynthetic process	35/1861	147/27006	6.7738e-11	11	35	1.3021e-08	Capana00g000237, Capana00g000247, Capana00g000770, Capana00g000771, Capana00g001764, Capana00g002956, Capana00g003055, Capana01g001871, Capana01g001873, Capana01g001874, Capana01g001875, Capana01g002003, Capana01g002837, Capana01g003218, Capana02g000489, Capana02g000864, Capana02g002193, Capana02g002621, Capana03g001651, Capana03g003752, Capana03g003995, Capana04g000950, Capana04g001789, Capana05…
GO:0009145	BP	e	purine nucleoside triphosphate biosynthetic process	35/1861	155/27006	3.22234e-10	9	35	5.48627e-08	Capana00g000237, Capana00g000247, Capana00g000770, Capana00g000771, Capana00g001764, Capana00g002956, Capana00g003055, Capana01g001871, Capana01g001873, Capana01g001874, Capana01g001875, Capana01g002003, Capana01g002837, Capana01g003218, Capana02g000489, Capana02g000864, Capana02g002193, Capana02g002621, Capana03g001651, Capana03g003752, Capana03g003995, Capana04g000950, Capana04g001789, Capana05…
GO:0009206	BP	e	purine ribonucleoside triphosphate biosynthetic process	35/1861	155/27006	3.22234e-10	10	35	5.48627e-08	Capana00g000237, Capana00g000247, Capana00g000770, Capana00g000771, Capana00g001764, Capana00g002956, Capana00g003055, Capana01g001871, Capana01g001873, Capana01g001874, Capana01g001875, Capana01g002003, Capana01g002837, Capana01g003218, Capana02g000489, Capana02g000864, Capana02g002193, Capana02g002621, Capana03g001651, Capana03g003752, Capana03g003995, Capana04g000950, Capana04g001789, Capana05…
GO:1901566	BP	e	organonitrogen compound biosynthetic process	126/1861	1037/27006	4.07949e-10	4	126	6.75269e-08	Capana00g000237, Capana00g000247, Capana00g000770, Capana00g000771, Capana00g001133, Capana00g001263, Capana00g001461, Capana00g001764, Capana00g002088, Capana00g002830, Capana00g002956, Capana00g003055, Capana00g003571, Capana00g003678, Capana00g003977, Capana00g004151, Capana00g004560, Capana00g004655, Capana00g004656, Capana00g005036, Capana00g005037, Capana00g005042, Capana01g000017, Capana01…
GO:0009201	BP	e	ribonucleoside triphosphate biosynthetic process	35/1861	160/27006	8.03105e-10	9	35	1.29343e-07	Capana00g000237, Capana00g000247, Capana00g000770, Capana00g000771, Capana00g001764, Capana00g002956, Capana00g003055, Capana01g001871, Capana01g001873, Capana01g001874, Capana01g001875, Capana01g002003, Capana01g002837, Capana01g003218, Capana02g000489, Capana02g000864, Capana02g002193, Capana02g002621, Capana03g001651, Capana03g003752, Capana03g003995, Capana04g000950, Capana04g001789, Capana05…
GO:0009142	BP	e	nucleoside triphosphate biosynthetic process	35/1861	161/27006	9.58936e-10	8	35	1.50376e-07	Capana00g000237, Capana00g000247, Capana00g000770, Capana00g000771, Capana00g001764, Capana00g002956, Capana00g003055, Capana01g001871, Capana01g001873, Capana01g001874, Capana01g001875, Capana01g002003, Capana01g002837, Capana01g003218, Capana02g000489, Capana02g000864, Capana02g002193, Capana02g002621, Capana03g001651, Capana03g003752, Capana03g003995, Capana04g000950, Capana04g001789, Capana05…
GO:0046034	BP	e	ATP metabolic process	37/1861	179/27006	1.4292e-09	10	37	2.07722e-07	Capana00g000237, Capana00g000247, Capana00g000477, Capana00g000770, Capana00g000771, Capana00g001764, Capana00g002956, Capana00g003055, Capana01g001429, Capana01g001871, Capana01g001873, Capana01g001874, Capana01g001875, Capana01g002003, Capana01g002837, Capana01g003218, Capana02g000489, Capana02g000864, Capana02g002193, Capana02g002621, Capana03g001651, Capana03g003752, Capana03g003995, Capana04…
GO:0009152	BP	e	purine ribonucleotide biosynthetic process	39/1861	197/27006	1.92516e-09	10	39	2.73144e-07	Capana00g000237, Capana00g000247, Capana00g000770, Capana00g000771, Capana00g001764, Capana00g002956, Capana00g003055, Capana01g001871, Capana01g001873, Capana01g001874, Capana01g001875, Capana01g002003, Capana01g002837, Capana01g003218, Capana01g003350, Capana02g000489, Capana02g000864, Capana02g002193, Capana02g002621, Capana03g001651, Capana03g003752, Capana03g003995, Capana04g000950, Capana04…
GO:0006164	BP	e	purine nucleotide biosynthetic process	39/1861	200/27006	3.0216e-09	9	39	4.18737e-07	Capana00g000237, Capana00g000247, Capana00g000770, Capana00g000771, Capana00g001764, Capana00g002956, Capana00g003055, Capana01g001871, Capana01g001873, Capana01g001874, Capana01g001875, Capana01g002003, Capana01g002837, Capana01g003218, Capana01g003350, Capana02g000489, Capana02g000864, Capana02g002193, Capana02g002621, Capana03g001651, Capana03g003752, Capana03g003995, Capana04g000950, Capana04…
GO:0009205	BP	e	purine ribonucleoside triphosphate metabolic process	37/1861	188/27006	5.85783e-09	9	37	7.63544e-07	Capana00g000237, Capana00g000247, Capana00g000477, Capana00g000770, Capana00g000771, Capana00g001764, Capana00g002956, Capana00g003055, Capana01g001429, Capana01g001871, Capana01g001873, Capana01g001874, Capana01g001875, Capana01g002003, Capana01g002837, Capana01g003218, Capana02g000489, Capana02g000864, Capana02g002193, Capana02g002621, Capana03g001651, Capana03g003752, Capana03g003995, Capana04…
GO:0009144	BP	e	purine nucleoside triphosphate metabolic process	37/1861	188/27006	5.85783e-09	8	37	7.63544e-07	Capana00g000237, Capana00g000247, Capana00g000477, Capana00g000770, Capana00g000771, Capana00g001764, Capana00g002956, Capana00g003055, Capana01g001429, Capana01g001871, Capana01g001873, Capana01g001874, Capana01g001875, Capana01g002003, Capana01g002837, Capana01g003218, Capana02g000489, Capana02g000864, Capana02g002193, Capana02g002621, Capana03g001651, Capana03g003752, Capana03g003995, Capana04…
GO:0015986	BP	e	ATP synthesis coupled proton transport	26/1861	104/27006	6.16307e-09	12	26	7.65119e-07	Capana00g000237, Capana00g000247, Capana00g000770, Capana00g000771, Capana00g002956, Capana00g003055, Capana01g001871, Capana01g001873, Capana01g001874, Capana01g001875, Capana01g002003, Capana01g002837, Capana01g003218, Capana02g000864, Capana02g002193, Capana03g003752, Capana03g003995, Capana04g000950, Capana04g001789, Capana05g001562, Capana05g001872, Capana06g000501, Capana06g001463, Capana07…
GO:0015985	BP	e	energy coupled proton transport, down electrochemical gradient	26/1861	104/27006	6.16307e-09	9	26	7.65119e-07	Capana00g000237, Capana00g000247, Capana00g000770, Capana00g000771, Capana00g002956, Capana00g003055, Capana01g001871, Capana01g001873, Capana01g001874, Capana01g001875, Capana01g002003, Capana01g002837, Capana01g003218, Capana02g000864, Capana02g002193, Capana03g003752, Capana03g003995, Capana04g000950, Capana04g001789, Capana05g001562, Capana05g001872, Capana06g000501, Capana06g001463, Capana07…
GO:0009260	BP	e	ribonucleotide biosynthetic process	39/1861	206/27006	7.20845e-09	9	39	8.59103e-07	Capana00g000237, Capana00g000247, Capana00g000770, Capana00g000771, Capana00g001764, Capana00g002956, Capana00g003055, Capana01g001871, Capana01g001873, Capana01g001874, Capana01g001875, Capana01g002003, Capana01g002837, Capana01g003218, Capana01g003350, Capana02g000489, Capana02g000864, Capana02g002193, Capana02g002621, Capana03g001651, Capana03g003752, Capana03g003995, Capana04g000950, Capana04…
GO:0046390	BP	e	ribose phosphate biosynthetic process	39/1861	206/27006	7.20845e-09	6	39	8.59103e-07	Capana00g000237, Capana00g000247, Capana00g000770, Capana00g000771, Capana00g001764, Capana00g002956, Capana00g003055, Capana01g001871, Capana01g001873, Capana01g001874, Capana01g001875, Capana01g002003, Capana01g002837, Capana01g003218, Capana01g003350, Capana02g000489, Capana02g000864, Capana02g002193, Capana02g002621, Capana03g001651, Capana03g003752, Capana03g003995, Capana04g000950, Capana04…
GO:1901564	BP	e	organonitrogen compound metabolic process	227/1861	2274/27006	7.68975e-09	3	227	8.98494e-07	Capana00g000237, Capana00g000247, Capana00g000453, Capana00g000477, Capana00g000503, Capana00g000712, Capana00g000713, Capana00g000770, Capana00g000771, Capana00g001025, Capana00g001133, Capana00g001263, Capana00g001461, Capana00g001764, Capana00g002088, Capana00g002089, Capana00g002793, Capana00g002794, Capana00g002798, Capana00g002799, Capana00g002830, Capana00g002956, Capana00g003055, Capana00…
GO:0009199	BP	e	ribonucleoside triphosphate metabolic process	37/1861	193/27006	1.22496e-08	8	37	1.40376e-06	Capana00g000237, Capana00g000247, Capana00g000477, Capana00g000770, Capana00g000771, Capana00g001764, Capana00g002956, Capana00g003055, Capana01g001429, Capana01g001871, Capana01g001873, Capana01g001874, Capana01g001875, Capana01g002003, Capana01g002837, Capana01g003218, Capana02g000489, Capana02g000864, Capana02g002193, Capana02g002621, Capana03g001651, Capana03g003752, Capana03g003995, Capana04…
GO:0009657	BP	e	plastid organization	18/1861	55/27006	1.3903e-08	4	18	1.56317e-06	Capana01g000336, Capana02g002538, Capana02g003623, Capana03g000298, Capana03g000362, Capana03g004053, Capana04g000861, Capana04g001319, Capana06g002224, Capana08g000171, Capana08g000350, Capana09g001059, Capana09g001445, Capana11g000681, Capana11g000966, Capana11g001996, Capana11g002268, Capana12g002513
GO:0019693	BP	e	ribose phosphate metabolic process	47/1861	280/27006	1.4285e-08	5	47	1.57637e-06	Capana00g000237, Capana00g000247, Capana00g000477, Capana00g000770, Capana00g000771, Capana00g001764, Capana00g002956, Capana00g003055, Capana01g001429, Capana01g001871, Capana01g001873, Capana01g001874, Capana01g001875, Capana01g002003, Capana01g002837, Capana01g003218, Capana01g003350, Capana02g000489, Capana02g000864, Capana02g001342, Capana02g002193, Capana02g002621, Capana03g001651, Capana03…
GO:0072522	BP	e	purine-containing compound biosynthetic process	39/1861	212/27006	1.65144e-08	5	39	1.78926e-06	Capana00g000237, Capana00g000247, Capana00g000770, Capana00g000771, Capana00g001764, Capana00g002956, Capana00g003055, Capana01g001871, Capana01g001873, Capana01g001874, Capana01g001875, Capana01g002003, Capana01g002837, Capana01g003218, Capana01g003350, Capana02g000489, Capana02g000864, Capana02g002193, Capana02g002621, Capana03g001651, Capana03g003752, Capana03g003995, Capana04g000950, Capana04…
GO:0044271	BP	e	cellular nitrogen compound biosynthetic process	135/1861	1204/27006	1.82881e-08	4	135	1.94605e-06	Capana00g000237, Capana00g000247, Capana00g000770, Capana00g000771, Capana00g001133, Capana00g001263, Capana00g001764, Capana00g002072, Capana00g002088, Capana00g002830, Capana00g002956, Capana00g003055, Capana00g003571, Capana00g003678, Capana00g003977, Capana00g004151, Capana00g004560, Capana00g005042, Capana01g000017, Capana01g000104, Capana01g000694, Capana01g001779, Capana01g001780, Capana01…
GO:0018298	BP	e	protein-chromophore linkage	32/1861	158/27006	3.00408e-08	7	32	3.08643e-06	Capana00g000712, Capana00g000713, Capana00g001025, Capana00g002089, Capana00g002793, Capana00g002794, Capana00g002798, Capana00g002799, Capana01g001221, Capana01g001865, Capana01g002398, Capana03g000797, Capana03g001476, Capana03g003041, Capana03g003212, Capana04g002820, Capana05g002549, Capana05g002550, Capana07g000048, Capana07g000501, Capana07g001245, Capana08g000250, Capana08g000679, Capana08…
GO:0009141	BP	e	nucleoside triphosphate metabolic process	37/1861	202/27006	4.28525e-08	7	37	4.18985e-06	Capana00g000237, Capana00g000247, Capana00g000477, Capana00g000770, Capana00g000771, Capana00g001764, Capana00g002956, Capana00g003055, Capana01g001429, Capana01g001871, Capana01g001873, Capana01g001874, Capana01g001875, Capana01g002003, Capana01g002837, Capana01g003218, Capana02g000489, Capana02g000864, Capana02g002193, Capana02g002621, Capana03g001651, Capana03g003752, Capana03g003995, Capana04…
GO:0009150	BP	e	purine ribonucleotide metabolic process	43/1861	251/27006	4.28899e-08	9	43	4.18985e-06	Capana00g000237, Capana00g000247, Capana00g000477, Capana00g000770, Capana00g000771, Capana00g001764, Capana00g002956, Capana00g003055, Capana01g001429, Capana01g001871, Capana01g001873, Capana01g001874, Capana01g001875, Capana01g002003, Capana01g002837, Capana01g003218, Capana01g003350, Capana02g000489, Capana02g000864, Capana02g002193, Capana02g002621, Capana03g001651, Capana03g001760, Capana03…
GO:0009165	BP	e	nucleotide biosynthetic process	43/1861	254/27006	5.17954e-08	8	43	4.82264e-06	Capana00g000237, Capana00g000247, Capana00g000770, Capana00g000771, Capana00g001764, Capana00g002956, Capana00g003055, Capana01g001871, Capana01g001873, Capana01g001874, Capana01g001875, Capana01g002003, Capana01g002837, Capana01g003218, Capana01g003350, Capana02g000489, Capana02g000864, Capana02g002193, Capana02g002621, Capana02g003080, Capana02g003646, Capana03g001651, Capana03g002647, Capana03…
GO:0006163	BP	e	purine nucleotide metabolic process	43/1861	254/27006	5.17954e-08	8	43	4.82264e-06	Capana00g000237, Capana00g000247, Capana00g000477, Capana00g000770, Capana00g000771, Capana00g001764, Capana00g002956, Capana00g003055, Capana01g001429, Capana01g001871, Capana01g001873, Capana01g001874, Capana01g001875, Capana01g002003, Capana01g002837, Capana01g003218, Capana01g003350, Capana02g000489, Capana02g000864, Capana02g002193, Capana02g002621, Capana03g001651, Capana03g001760, Capana03…
GO:1901293	BP	e	nucleoside phosphate biosynthetic process	43/1861	255/27006	5.58569e-08	7	43	5.12078e-06	Capana00g000237, Capana00g000247, Capana00g000770, Capana00g000771, Capana00g001764, Capana00g002956, Capana00g003055, Capana01g001871, Capana01g001873, Capana01g001874, Capana01g001875, Capana01g002003, Capana01g002837, Capana01g003218, Capana01g003350, Capana02g000489, Capana02g000864, Capana02g002193, Capana02g002621, Capana02g003080, Capana02g003646, Capana03g001651, Capana03g002647, Capana03…
GO:0009259	BP	e	ribonucleotide metabolic process	43/1861	260/27006	8.68128e-08	8	43	7.83815e-06	Capana00g000237, Capana00g000247, Capana00g000477, Capana00g000770, Capana00g000771, Capana00g001764, Capana00g002956, Capana00g003055, Capana01g001429, Capana01g001871, Capana01g001873, Capana01g001874, Capana01g001875, Capana01g002003, Capana01g002837, Capana01g003218, Capana01g003350, Capana02g000489, Capana02g000864, Capana02g002193, Capana02g002621, Capana03g001651, Capana03g001760, Capana03…
GO:0009735	BP	e	response to cytokinin	10/1861	19/27006	1.22357e-07	5	10	1.08824e-05	Capana00g001263, Capana03g000656, Capana06g001108, Capana08g001259, Capana08g002729, Capana09g000692, Capana09g001445, Capana10g000224, Capana11g002306, Capana12g001382
GO:0009117	BP	e	nucleotide metabolic process	50/1861	331/27006	1.55298e-07	7	50	1.36091e-05	Capana00g000237, Capana00g000247, Capana00g000477, Capana00g000770, Capana00g000771, Capana00g001764, Capana00g002956, Capana00g003055, Capana01g001429, Capana01g001871, Capana01g001873, Capana01g001874, Capana01g001875, Capana01g002003, Capana01g002837, Capana01g003218, Capana01g003350, Capana02g000489, Capana02g000864, Capana02g002193, Capana02g002621, Capana02g003080, Capana02g003646, Capana03…
GO:0009658	BP	e	chloroplast organization	16/1861	51/27006	1.71934e-07	5	16	1.48486e-05	Capana01g000336, Capana02g002538, Capana02g003623, Capana03g000298, Capana03g000362, Capana03g004053, Capana04g000861, Capana04g001319, Capana06g002224, Capana08g000171, Capana08g000350, Capana09g001059, Capana11g000681, Capana11g000966, Capana11g001996, Capana12g002513
GO:0006753	BP	e	nucleoside phosphate metabolic process	50/1861	335/27006	3.07532e-07	6	50	2.51039e-05	Capana00g000237, Capana00g000247, Capana00g000477, Capana00g000770, Capana00g000771, Capana00g001764, Capana00g002956, Capana00g003055, Capana01g001429, Capana01g001871, Capana01g001873, Capana01g001874, Capana01g001875, Capana01g002003, Capana01g002837, Capana01g003218, Capana01g003350, Capana02g000489, Capana02g000864, Capana02g002193, Capana02g002621, Capana02g003080, Capana02g003646, Capana03…
GO:1901137	BP	e	carbohydrate derivative biosynthetic process	44/1861	285/27006	4.45305e-07	4	44	3.5381e-05	Capana00g000237, Capana00g000247, Capana00g000770, Capana00g000771, Capana00g001764, Capana00g002956, Capana00g003055, Capana01g001871, Capana01g001873, Capana01g001874, Capana01g001875, Capana01g002003, Capana01g002837, Capana01g003218, Capana01g003350, Capana01g003384, Capana02g000489, Capana02g000864, Capana02g002193, Capana02g002621, Capana02g003646, Capana03g001651, Capana03g003752, Capana03…
GO:0008037	BP	e	cell recognition	27/1861	135/27006	4.57545e-07	2	27	3.54092e-05	Capana01g001581, Capana01g001620, Capana01g001621, Capana01g003247, Capana02g001985, Capana02g002122, Capana03g002330, Capana03g003725, Capana04g000724, Capana04g000725, Capana04g000727, Capana04g000737, Capana04g000742, Capana04g000745, Capana04g002883, Capana07g000281, Capana07g000478, Capana07g001587, Capana07g002260, Capana07g002262, Capana07g002269, Capana09g001848, Capana09g002338, Capana10…
GO:0048544	BP	e	recognition of pollen	27/1861	135/27006	4.57545e-07	3	27	3.54092e-05	Capana01g001581, Capana01g001620, Capana01g001621, Capana01g003247, Capana02g001985, Capana02g002122, Capana03g002330, Capana03g003725, Capana04g000724, Capana04g000725, Capana04g000727, Capana04g000737, Capana04g000742, Capana04g000745, Capana04g002883, Capana07g000281, Capana07g000478, Capana07g001587, Capana07g002260, Capana07g002262, Capana07g002269, Capana09g001848, Capana09g002338, Capana10…
GO:0072521	BP	e	purine-containing compound metabolic process	43/1861	277/27006	5.31853e-07	4	43	4.06322e-05	Capana00g000237, Capana00g000247, Capana00g000477, Capana00g000770, Capana00g000771, Capana00g001764, Capana00g002956, Capana00g003055, Capana01g001429, Capana01g001871, Capana01g001873, Capana01g001874, Capana01g001875, Capana01g002003, Capana01g002837, Capana01g003218, Capana01g003350, Capana02g000489, Capana02g000864, Capana02g002193, Capana02g002621, Capana03g001651, Capana03g001760, Capana03…
GO:0055086	BP	e	nucleobase-containing small molecule metabolic process	54/1861	390/27006	9.19186e-07	5	54	6.84679e-05	Capana00g000237, Capana00g000247, Capana00g000477, Capana00g000770, Capana00g000771, Capana00g001764, Capana00g002956, Capana00g003055, Capana01g001429, Capana01g001871, Capana01g001873, Capana01g001874, Capana01g001875, Capana01g002003, Capana01g002837, Capana01g003218, Capana01g003350, Capana02g000489, Capana02g000864, Capana02g002193, Capana02g002621, Capana02g003080, Capana02g003646, Capana03…
GO:0017144	BP	e	drug metabolic process	75/1861	614/27006	1.52401e-06	3	75	0.000111007	Capana00g000237, Capana00g000247, Capana00g000453, Capana00g000477, Capana00g000770, Capana00g000771, Capana00g001764, Capana00g002956, Capana00g003055, Capana00g003266, Capana00g004151, Capana00g004152, Capana00g005039, Capana01g001429, Capana01g001553, Capana01g001871, Capana01g001873, Capana01g001874, Capana01g001875, Capana01g002003, Capana01g002837, Capana01g003218, Capana01g003586, Capana02…
GO:0018130	BP	e	heterocycle biosynthetic process	85/1861	728/27006	1.73285e-06	4	85	0.00012007	Capana00g000237, Capana00g000247, Capana00g000770, Capana00g000771, Capana00g001764, Capana00g002072, Capana00g002830, Capana00g002956, Capana00g003055, Capana00g004151, Capana00g004560, Capana01g001779, Capana01g001871, Capana01g001873, Capana01g001874, Capana01g001875, Capana01g002003, Capana01g002093, Capana01g002675, Capana01g002837, Capana01g003218, Capana01g003350, Capana02g000489, Capana02…
GO:0045454	BP	e	cell redox homeostasis	28/1861	156/27006	2.73774e-06	5	28	0.000179277	Capana00g002858, Capana02g000272, Capana02g000619, Capana02g002396, Capana03g003560, Capana04g000138, Capana04g001638, Capana05g000311, Capana05g001184, Capana05g001187, Capana05g001887, Capana05g002203, Capana05g002227, Capana05g002535, Capana06g000014, Capana06g001864, Capana07g000817, Capana07g000907, Capana07g002319, Capana08g000045, Capana08g001639, Capana09g000887, Capana09g001111, Capana10…
GO:0044281	BP	e	small molecule metabolic process	131/1861	1281/27006	5.56173e-06	2	131	0.000338187	Capana00g000237, Capana00g000247, Capana00g000453, Capana00g000477, Capana00g000770, Capana00g000771, Capana00g001461, Capana00g001764, Capana00g002858, Capana00g002956, Capana00g003055, Capana00g003378, Capana00g004151, Capana00g005036, Capana00g005037, Capana01g000588, Capana01g001429, Capana01g001574, Capana01g001871, Capana01g001873, Capana01g001874, Capana01g001875, Capana01g002003, Capana01…
GO:0008152	BP	e	metabolic process	491/1861	5970/27006	6.17945e-06	1	491	0.000371953	Capana00g000237, Capana00g000247, Capana00g000447, Capana00g000453, Capana00g000477, Capana00g000503, Capana00g000712, Capana00g000713, Capana00g000770, Capana00g000771, Capana00g000875, Capana00g001025, Capana00g001133, Capana00g001213, Capana00g001263, Capana00g001306, Capana00g001461, Capana00g001764, Capana00g001934, Capana00g002001, Capana00g002072, Capana00g002088, Capana00g002089, Capana00…
GO:0044249	BP	e	cellular biosynthetic process	184/1861	1955/27006	1.24621e-05	3	184	0.000714054	Capana00g000237, Capana00g000247, Capana00g000770, Capana00g000771, Capana00g000875, Capana00g001133, Capana00g001263, Capana00g001461, Capana00g001764, Capana00g001934, Capana00g002072, Capana00g002088, Capana00g002830, Capana00g002956, Capana00g003055, Capana00g003571, Capana00g003678, Capana00g003977, Capana00g004151, Capana00g004560, Capana00g004655, Capana00g004656, Capana00g005036, Capana00…
GO:0090407	BP	e	organophosphate biosynthetic process	48/1861	361/27006	1.31303e-05	5	48	0.000733185	Capana00g000237, Capana00g000247, Capana00g000770, Capana00g000771, Capana00g001764, Capana00g002956, Capana00g003055, Capana00g004655, Capana00g004656, Capana01g001871, Capana01g001873, Capana01g001874, Capana01g001875, Capana01g002003, Capana01g002837, Capana01g003218, Capana01g003350, Capana01g003384, Capana02g000489, Capana02g000864, Capana02g002193, Capana02g002621, Capana02g003080, Capana02…
GO:0034220	BP	e	ion transmembrane transport	31/1861	196/27006	1.31651e-05	5	31	0.000733185	Capana00g000237, Capana00g000247, Capana00g000770, Capana00g000771, Capana00g002956, Capana00g003055, Capana01g001429, Capana01g001871, Capana01g001873, Capana01g001874, Capana01g001875, Capana01g002003, Capana01g002837, Capana01g003218, Capana02g000864, Capana02g002193, Capana03g000364, Capana03g003752, Capana03g003995, Capana04g000950, Capana04g001789, Capana04g002060, Capana05g001562, Capana05…
GO:0098660	BP	e	inorganic ion transmembrane transport	30/1861	188/27006	1.56228e-05	6	30	0.000862004	Capana00g000237, Capana00g000247, Capana00g000770, Capana00g000771, Capana00g002956, Capana00g003055, Capana01g001429, Capana01g001871, Capana01g001873, Capana01g001874, Capana01g001875, Capana01g002003, Capana01g002837, Capana01g003218, Capana02g000864, Capana02g002193, Capana03g000364, Capana03g003752, Capana03g003995, Capana04g000950, Capana04g001789, Capana05g001562, Capana05g001872, Capana06…
GO:0006091	BP	e	generation of precursor metabolites and energy	50/1861	388/27006	1.82327e-05	3	50	0.000987715	Capana00g000477, Capana00g000875, Capana00g001764, Capana00g002089, Capana00g002793, Capana00g002794, Capana00g002798, Capana00g002799, Capana00g003382, Capana01g000364, Capana01g001865, Capana01g001869, Capana01g002398, Capana01g002934, Capana01g003214, Capana02g000489, Capana02g002621, Capana02g003587, Capana03g000797, Capana03g001476, Capana03g001651, Capana03g003041, Capana03g003212, Capana03…
GO:0019438	BP	e	aromatic compound biosynthetic process	81/1861	731/27006	2.21754e-05	4	81	0.00115493	Capana00g000237, Capana00g000247, Capana00g000770, Capana00g000771, Capana00g001764, Capana00g002072, Capana00g002830, Capana00g002956, Capana00g003055, Capana00g004151, Capana00g004560, Capana01g001779, Capana01g001871, Capana01g001873, Capana01g001874, Capana01g001875, Capana01g002003, Capana01g002093, Capana01g002675, Capana01g002837, Capana01g003218, Capana01g003350, Capana02g000489, Capana02…
GO:0009768	BP	e	photosynthesis, light harvesting in photosystem I	4/1861	4/27006	2.24823e-05	5	4	0.00115493	Capana03g003212, Capana05g002550, Capana07g001245, Capana08g000250
GO:0008150	BP	e	biological_process	802/1861	10392/27006	2.67275e-05	0	802	0.00136128	Capana00g000237, Capana00g000247, Capana00g000447, Capana00g000453, Capana00g000477, Capana00g000503, Capana00g000712, Capana00g000713, Capana00g000770, Capana00g000771, Capana00g000875, Capana00g001025, Capana00g001133, Capana00g001170, Capana00g001213, Capana00g001257, Capana00g001263, Capana00g001306, Capana00g001441, Capana00g001461, Capana00g001764, Capana00g001883, Capana00g001934, Capana00…
GO:0098655	BP	e	cation transmembrane transport	29/1861	186/27006	3.21938e-05	6	29	0.00161212	Capana00g000237, Capana00g000247, Capana00g000770, Capana00g000771, Capana00g002956, Capana00g003055, Capana01g001429, Capana01g001871, Capana01g001873, Capana01g001874, Capana01g001875, Capana01g002003, Capana01g002837, Capana01g003218, Capana02g000864, Capana02g002193, Capana03g003752, Capana03g003995, Capana04g000950, Capana04g001789, Capana04g002060, Capana05g001562, Capana05g001872, Capana06…
GO:1901362	BP	e	organic cyclic compound biosynthetic process	87/1861	806/27006	3.77444e-05	4	87	0.00187432	Capana00g000237, Capana00g000247, Capana00g000770, Capana00g000771, Capana00g001764, Capana00g002072, Capana00g002830, Capana00g002956, Capana00g003055, Capana00g004151, Capana00g004560, Capana01g001680, Capana01g001779, Capana01g001871, Capana01g001873, Capana01g001874, Capana01g001875, Capana01g002003, Capana01g002093, Capana01g002675, Capana01g002837, Capana01g003218, Capana01g003350, Capana02…
GO:1901576	BP	e	organic substance biosynthetic process	188/1861	2048/27006	4.27289e-05	3	188	0.00210431	Capana00g000237, Capana00g000247, Capana00g000770, Capana00g000771, Capana00g000875, Capana00g001133, Capana00g001263, Capana00g001461, Capana00g001764, Capana00g001934, Capana00g002072, Capana00g002088, Capana00g002830, Capana00g002956, Capana00g003055, Capana00g003571, Capana00g003678, Capana00g003977, Capana00g004151, Capana00g004560, Capana00g004655, Capana00g004656, Capana00g005036, Capana00…
GO:0009416	BP	e	response to light stimulus	20/1861	110/27006	5.75649e-05	4	20	0.00281171	Capana00g003773, Capana02g000273, Capana02g003434, Capana03g000362, Capana03g000656, Capana03g001084, Capana03g003212, Capana03g003930, Capana03g004053, Capana05g002550, Capana07g001245, Capana08g000250, Capana08g000288, Capana08g001319, Capana08g001321, Capana11g000297, Capana11g000681, Capana11g001704, Capana12g001184, Capana12g001752
GO:0043039	BP	e	tRNA aminoacylation	17/1861	85/27006	5.8917e-05	9	17	0.00283134	Capana02g002246, Capana02g003288, Capana03g000520, Capana03g000624, Capana03g001430, Capana03g003139, Capana03g003143, Capana03g003144, Capana04g000972, Capana05g000396, Capana07g000552, Capana07g001287, Capana08g000012, Capana08g001184, Capana08g002794, Capana08g002850, Capana10g000260
GO:0043038	BP	e	amino acid activation	17/1861	85/27006	5.8917e-05	7	17	0.00283134	Capana02g002246, Capana02g003288, Capana03g000520, Capana03g000624, Capana03g001430, Capana03g003139, Capana03g003143, Capana03g003144, Capana04g000972, Capana05g000396, Capana07g000552, Capana07g001287, Capana08g000012, Capana08g001184, Capana08g002794, Capana08g002850, Capana10g000260
GO:0009773	BP	e	photosynthetic electron transport in photosystem I	5/1861	8/27006	7.25646e-05	6	5	0.00337822	Capana01g000364, Capana03g003930, Capana07g001425, Capana07g001436, Capana12g001382
GO:0009314	BP	e	response to radiation	20/1861	112/27006	7.49001e-05	3	20	0.00344084	Capana00g003773, Capana02g000273, Capana02g003434, Capana03g000362, Capana03g000656, Capana03g001084, Capana03g003212, Capana03g003930, Capana03g004053, Capana05g002550, Capana07g001245, Capana08g000250, Capana08g000288, Capana08g001319, Capana08g001321, Capana11g000297, Capana11g000681, Capana11g001704, Capana12g001184, Capana12g001752
GO:0019725	BP	e	cellular homeostasis	29/1861	194/27006	8.12232e-05	4	29	0.00361201	Capana00g002858, Capana02g000272, Capana02g000619, Capana02g002396, Capana03g003560, Capana04g000138, Capana04g001638, Capana05g000311, Capana05g001184, Capana05g001187, Capana05g001887, Capana05g002203, Capana05g002227, Capana05g002535, Capana06g000014, Capana06g001864, Capana07g000817, Capana07g000907, Capana07g002319, Capana08g000045, Capana08g001639, Capana09g000887, Capana09g001111, Capana10…
GO:0098662	BP	e	inorganic cation transmembrane transport	28/1861	184/27006	9.22358e-05	7	28	0.00407136	Capana00g000237, Capana00g000247, Capana00g000770, Capana00g000771, Capana00g002956, Capana00g003055, Capana01g001429, Capana01g001871, Capana01g001873, Capana01g001874, Capana01g001875, Capana01g002003, Capana01g002837, Capana01g003218, Capana02g000864, Capana02g002193, Capana03g003752, Capana03g003995, Capana04g000950, Capana04g001789, Capana05g001562, Capana05g001872, Capana06g000501, Capana06…
GO:0015672	BP	e	monovalent inorganic cation transport	29/1861	197/27006	0.000100271	6	29	0.00436144	Capana00g000237, Capana00g000247, Capana00g000770, Capana00g000771, Capana00g002956, Capana00g003055, Capana00g004071, Capana01g001429, Capana01g001871, Capana01g001873, Capana01g001874, Capana01g001875, Capana01g002003, Capana01g002837, Capana01g003218, Capana02g000864, Capana02g002193, Capana03g003752, Capana03g003995, Capana04g000950, Capana04g001789, Capana05g001562, Capana05g001872, Capana06…
GO:0055085	BP	e	transmembrane transport	50/1861	413/27006	0.000113149	4	50	0.00481609	Capana00g000237, Capana00g000247, Capana00g000770, Capana00g000771, Capana00g001170, Capana00g001257, Capana00g002956, Capana00g003055, Capana00g003260, Capana00g004262, Capana00g004263, Capana01g000053, Capana01g000775, Capana01g001429, Capana01g001871, Capana01g001873, Capana01g001874, Capana01g001875, Capana01g002003, Capana01g002837, Capana01g003218, Capana02g000864, Capana02g002193, Capana02…
GO:1902600	BP	e	proton transmembrane transport	27/1861	177/27006	0.00012703	8	27	0.0053686	Capana00g000237, Capana00g000247, Capana00g000770, Capana00g000771, Capana00g002956, Capana00g003055, Capana01g001429, Capana01g001871, Capana01g001873, Capana01g001874, Capana01g001875, Capana01g002003, Capana01g002837, Capana01g003218, Capana02g000864, Capana02g002193, Capana03g003752, Capana03g003995, Capana04g000950, Capana04g001789, Capana05g001562, Capana05g001872, Capana06g000501, Capana06…
GO:0006418	BP	e	tRNA aminoacylation for protein translation	16/1861	82/27006	0.000130772	10	16	0.00548781	Capana02g002246, Capana02g003288, Capana03g000520, Capana03g000624, Capana03g001430, Capana03g003139, Capana03g003143, Capana03g003144, Capana04g000972, Capana05g000396, Capana07g000552, Capana07g001287, Capana08g000012, Capana08g001184, Capana08g002794, Capana08g002850
GO:0006811	BP	e	ion transport	43/1861	345/27006	0.000156475	4	43	0.00643058	Capana00g000237, Capana00g000247, Capana00g000770, Capana00g000771, Capana00g001883, Capana00g002956, Capana00g003055, Capana00g004071, Capana01g001429, Capana01g001770, Capana01g001871, Capana01g001873, Capana01g001874, Capana01g001875, Capana01g002003, Capana01g002837, Capana01g003218, Capana02g000864, Capana02g002193, Capana03g000364, Capana03g003471, Capana03g003752, Capana03g003995, Capana03…
GO:0006812	BP	e	cation transport	38/1861	294/27006	0.000176935	5	38	0.00712403	Capana00g000237, Capana00g000247, Capana00g000770, Capana00g000771, Capana00g002956, Capana00g003055, Capana00g004071, Capana01g001429, Capana01g001871, Capana01g001873, Capana01g001874, Capana01g001875, Capana01g002003, Capana01g002837, Capana01g003218, Capana02g000864, Capana02g002193, Capana03g003471, Capana03g003752, Capana03g003995, Capana03g004599, Capana04g000139, Capana04g000950, Capana04…
GO:0006006	BP	e	glucose metabolic process	8/1861	25/27006	0.000187352	6	8	0.00749281	Capana04g002900, Capana05g000599, Capana05g002020, Capana07g000319, Capana07g001064, Capana07g001189, Capana10g000224, Capana12g000555
GO:0010207	BP	e	photosystem II assembly	6/1861	14/27006	0.000196846	6	6	0.00766671	Capana00g003366, Capana00g003368, Capana00g004571, Capana02g000764, Capana02g003173, Capana03g003709
GO:0044237	BP	e	cellular metabolic process	393/1861	4831/27006	0.000215139	2	393	0.00832477	Capana00g000237, Capana00g000247, Capana00g000447, Capana00g000453, Capana00g000477, Capana00g000503, Capana00g000712, Capana00g000713, Capana00g000770, Capana00g000771, Capana00g000875, Capana00g001025, Capana00g001133, Capana00g001213, Capana00g001263, Capana00g001461, Capana00g001764, Capana00g001934, Capana00g002072, Capana00g002088, Capana00g002089, Capana00g002205, Capana00g002793, Capana00…
GO:0042592	BP	e	homeostatic process	32/1861	234/27006	0.000217176	3	32	0.00834938	Capana00g002858, Capana01g000588, Capana02g000272, Capana02g000619, Capana02g002396, Capana03g003560, Capana04g000138, Capana04g001638, Capana05g000311, Capana05g001184, Capana05g001187, Capana05g001887, Capana05g002203, Capana05g002227, Capana05g002535, Capana06g000014, Capana06g001864, Capana07g000817, Capana07g000907, Capana07g002319, Capana08g000045, Capana08g001639, Capana09g000887, Capana09…
GO:0009058	BP	e	biosynthetic process	195/1861	2199/27006	0.000219817	2	195	0.00839672	Capana00g000237, Capana00g000247, Capana00g000770, Capana00g000771, Capana00g000875, Capana00g001133, Capana00g001263, Capana00g001461, Capana00g001764, Capana00g001934, Capana00g002072, Capana00g002088, Capana00g002830, Capana00g002956, Capana00g003055, Capana00g003571, Capana00g003678, Capana00g003977, Capana00g004151, Capana00g004560, Capana00g004655, Capana00g004656, Capana00g005036, Capana00…
GO:0018904	BP	e	ether metabolic process	8/1861	26/27006	0.000254348	3	8	0.00953245	Capana00g002858, Capana04g000138, Capana04g001638, Capana05g002535, Capana07g002319, Capana08g000045, Capana09g000887, Capana10g000070
GO:0006662	BP	e	glycerol ether metabolic process	8/1861	26/27006	0.000254348	4	8	0.00953245	Capana00g002858, Capana04g000138, Capana04g001638, Capana05g002535, Capana07g002319, Capana08g000045, Capana09g000887, Capana10g000070
GO:0051186	BP	e	cofactor metabolic process	45/1861	374/27006	0.000277374	3	45	0.0102663	Capana00g000503, Capana00g001764, Capana00g002830, Capana00g004560, Capana00g005039, Capana01g001553, Capana02g000489, Capana02g002182, Capana02g002452, Capana02g002505, Capana02g002621, Capana02g002779, Capana02g002887, Capana02g003080, Capana03g000633, Capana03g000791, Capana03g001024, Capana03g001651, Capana03g001893, Capana03g002206, Capana04g000971, Capana04g002900, Capana05g000037, Capana05…
GO:0051188	BP	e	cofactor biosynthetic process	26/1861	179/27006	0.000287269	4	26	0.0105669	Capana00g001764, Capana00g002830, Capana00g004560, Capana02g000489, Capana02g002621, Capana02g003080, Capana03g000633, Capana03g000791, Capana03g001024, Capana03g001651, Capana03g001893, Capana05g000037, Capana05g000104, Capana05g001227, Capana05g001565, Capana05g002485, Capana06g001953, Capana07g002419, Capana07g002456, Capana08g002056, Capana08g002624, Capana09g002228, Capana10g000062, Capana10…
GO:0042549	BP	e	photosystem II stabilization	3/1861	3/27006	0.000326743	7	3	0.0117293	Capana02g000764, Capana02g003173, Capana10g001551
GO:0042440	BP	e	pigment metabolic process	14/1861	73/27006	0.000406693	2	14	0.0143401	Capana00g000503, Capana00g004560, Capana01g003350, Capana02g003208, Capana03g000633, Capana03g000791, Capana03g001893, Capana05g000023, Capana05g000104, Capana05g000889, Capana05g001227, Capana06g002492, Capana08g001316, Capana09g000177
GO:0033013	BP	e	tetrapyrrole metabolic process	12/1861	57/27006	0.000426988	4	12	0.0149672	Capana00g000503, Capana00g002830, Capana00g004560, Capana02g001104, Capana03g000633, Capana03g000791, Capana03g001893, Capana04g000513, Capana05g000104, Capana05g001227, Capana07g002472, Capana10g000740
GO:0033014	BP	e	tetrapyrrole biosynthetic process	11/1861	50/27006	0.000493388	5	11	0.0171936	Capana00g002830, Capana00g004560, Capana02g001104, Capana03g000633, Capana03g000791, Capana03g001893, Capana04g000513, Capana05g000104, Capana05g001227, Capana07g002472, Capana10g000740
GO:0046148	BP	e	pigment biosynthetic process	13/1861	67/27006	0.000575767	3	13	0.0197694	Capana00g004560, Capana01g003350, Capana02g003208, Capana03g000633, Capana03g000791, Capana03g001893, Capana05g000023, Capana05g000104, Capana05g000889, Capana05g001227, Capana06g002492, Capana08g001316, Capana09g000177
GO:0034654	BP	e	nucleobase-containing compound biosynthetic process	64/1861	601/27006	0.000578759	5	64	0.0197694	Capana00g000237, Capana00g000247, Capana00g000770, Capana00g000771, Capana00g001764, Capana00g002072, Capana00g002956, Capana00g003055, Capana01g001779, Capana01g001871, Capana01g001873, Capana01g001874, Capana01g001875, Capana01g002003, Capana01g002093, Capana01g002675, Capana01g002837, Capana01g003218, Capana01g003350, Capana02g000489, Capana02g000864, Capana02g002193, Capana02g002621, Capana02…
GO:0044267	BP	e	cellular protein metabolic process	105/1861	1098/27006	0.000637428	5	105	0.0211024	Capana00g000712, Capana00g000713, Capana00g000770, Capana00g001025, Capana00g001133, Capana00g001263, Capana00g002088, Capana00g002089, Capana00g002793, Capana00g002794, Capana00g002798, Capana00g002799, Capana00g003107, Capana00g003571, Capana00g003678, Capana00g003977, Capana00g005042, Capana01g000017, Capana01g000104, Capana01g000404, Capana01g000694, Capana01g001221, Capana01g001692, Capana01…
GO:0009987	BP	e	cellular process	542/1861	6958/27006	0.00072449	1	542	0.0237211	Capana00g000237, Capana00g000247, Capana00g000447, Capana00g000453, Capana00g000477, Capana00g000503, Capana00g000712, Capana00g000713, Capana00g000770, Capana00g000771, Capana00g000875, Capana00g001025, Capana00g001133, Capana00g001213, Capana00g001263, Capana00g001461, Capana00g001764, Capana00g001934, Capana00g002072, Capana00g002088, Capana00g002089, Capana00g002205, Capana00g002729, Capana00…
GO:0006412	BP	e	translation	52/1861	474/27006	0.000919224	7	52	0.0297699	Capana00g000770, Capana00g001133, Capana00g001263, Capana00g002088, Capana00g003571, Capana00g003678, Capana00g003977, Capana00g005042, Capana01g000017, Capana01g000104, Capana01g000694, Capana01g001780, Capana01g002225, Capana01g002238, Capana01g002678, Capana01g003209, Capana01g003216, Capana01g003217, Capana02g001928, Capana02g002281, Capana02g003507, Capana02g003508, Capana02g003637, Capana03…
GO:0006793	BP	e	phosphorus metabolic process	70/1861	681/27006	0.000926092	3	70	0.0298302	Capana00g000237, Capana00g000247, Capana00g000477, Capana00g000770, Capana00g000771, Capana00g001764, Capana00g002956, Capana00g003055, Capana00g004655, Capana00g004656, Capana01g001429, Capana01g001770, Capana01g001871, Capana01g001873, Capana01g001874, Capana01g001875, Capana01g002003, Capana01g002837, Capana01g003218, Capana01g003350, Capana01g003384, Capana01g004369, Capana02g000489, Capana02…
GO:0072524	BP	e	pyridine-containing compound metabolic process	15/1861	88/27006	0.000943177	4	15	0.0301926	Capana00g001764, Capana02g000489, Capana02g002621, Capana02g003080, Capana03g001024, Capana03g001651, Capana04g002900, Capana05g001565, Capana07g001189, Capana07g002419, Capana07g002456, Capana08g002624, Capana09g002228, Capana10g000224, Capana12g002455
GO:0005982	BP	e	starch metabolic process	6/1861	18/27006	0.00095761	7	6	0.0301926	Capana01g002934, Capana02g002196, Capana02g003365, Capana04g001816, Capana08g000328, Capana12g002400
GO:0009166	BP	e	nucleotide catabolic process	10/1861	46/27006	0.000972123	8	10	0.0304888	Capana00g001764, Capana02g000489, Capana02g002621, Capana03g001651, Capana07g002419, Capana07g002456, Capana08g002624, Capana09g002228, Capana10g000224, Capana10g000392
GO:0043043	BP	e	peptide biosynthetic process	52/1861	477/27006	0.000983304	6	52	0.0306781	Capana00g000770, Capana00g001133, Capana00g001263, Capana00g002088, Capana00g003571, Capana00g003678, Capana00g003977, Capana00g005042, Capana01g000017, Capana01g000104, Capana01g000694, Capana01g001780, Capana01g002225, Capana01g002238, Capana01g002678, Capana01g003209, Capana01g003216, Capana01g003217, Capana02g001928, Capana02g002281, Capana02g003507, Capana02g003508, Capana02g003637, Capana03…
GO:1901135	BP	e	carbohydrate derivative metabolic process	57/1861	534/27006	0.000990744	3	57	0.0307492	Capana00g000237, Capana00g000247, Capana00g000477, Capana00g000770, Capana00g000771, Capana00g001764, Capana00g002956, Capana00g003055, Capana01g001429, Capana01g001871, Capana01g001873, Capana01g001874, Capana01g001875, Capana01g002003, Capana01g002837, Capana01g003218, Capana01g003350, Capana01g003384, Capana02g000489, Capana02g000864, Capana02g001342, Capana02g002193, Capana02g002478, Capana02…
GO:0006518	BP	e	peptide metabolic process	53/1861	490/27006	0.00112379	5	53	0.0339933	Capana00g000770, Capana00g001133, Capana00g001263, Capana00g002088, Capana00g003571, Capana00g003678, Capana00g003977, Capana00g005042, Capana01g000017, Capana01g000104, Capana01g000694, Capana01g001780, Capana01g002225, Capana01g002238, Capana01g002678, Capana01g003209, Capana01g003216, Capana01g003217, Capana02g001928, Capana02g002281, Capana02g003507, Capana02g003508, Capana02g003637, Capana03…
GO:0022414	BP	e	reproductive process	40/1861	342/27006	0.00113175	1	40	0.034061	Capana00g004262, Capana01g001581, Capana01g001620, Capana01g001621, Capana01g003247, Capana02g001985, Capana02g002122, Capana03g000298, Capana03g002330, Capana03g003725, Capana04g000724, Capana04g000725, Capana04g000727, Capana04g000737, Capana04g000742, Capana04g000745, Capana04g002883, Capana07g000281, Capana07g000478, Capana07g000552, Capana07g001587, Capana07g002260, Capana07g002262, Capana07…
GO:0046349	BP	e	amino sugar biosynthetic process	3/1861	4/27006	0.00123952	5	3	0.0360377	Capana05g002125, Capana07g002126, Capana09g002402
GO:0042548	BP	e	regulation of photosynthesis, light reaction	3/1861	4/27006	0.00123952	6	3	0.0360377	Capana02g000764, Capana02g003173, Capana10g001551
GO:0043467	BP	e	regulation of generation of precursor metabolites and energy	3/1861	4/27006	0.00123952	5	3	0.0360377	Capana02g000764, Capana02g003173, Capana10g001551
GO:0010109	BP	e	regulation of photosynthesis	4/1861	8/27006	0.00125602	5	4	0.0361577	Capana02g000764, Capana02g003173, Capana08g001184, Capana10g001551
GO:0015994	BP	e	chlorophyll metabolic process	6/1861	19/27006	0.00131851	6	6	0.0375994	Capana00g000503, Capana00g004560, Capana03g000633, Capana03g000791, Capana03g001893, Capana05g000104
GO:0043604	BP	e	amide biosynthetic process	54/1861	506/27006	0.00135779	5	54	0.0379923	Capana00g000770, Capana00g001133, Capana00g001263, Capana00g002088, Capana00g003571, Capana00g003678, Capana00g003977, Capana00g005042, Capana01g000017, Capana01g000104, Capana01g000694, Capana01g001780, Capana01g002225, Capana01g002238, Capana01g002678, Capana01g003209, Capana01g003216, Capana01g003217, Capana02g001928, Capana02g002281, Capana02g003507, Capana02g003508, Capana02g003637, Capana03…
GO:0043603	BP	e	cellular amide metabolic process	59/1861	565/27006	0.00137526	4	59	0.038117	Capana00g000770, Capana00g001133, Capana00g001263, Capana00g002088, Capana00g003571, Capana00g003678, Capana00g003977, Capana00g005042, Capana01g000017, Capana01g000104, Capana01g000694, Capana01g001780, Capana01g002225, Capana01g002238, Capana01g002678, Capana01g003209, Capana01g003216, Capana01g003217, Capana02g001928, Capana02g002281, Capana02g002887, Capana02g003507, Capana02g003508, Capana02…
GO:0046496	BP	e	nicotinamide nucleotide metabolic process	13/1861	75/27006	0.00172057	9	13	0.0470315	Capana00g001764, Capana02g000489, Capana02g002621, Capana02g003080, Capana03g001651, Capana04g002900, Capana07g001189, Capana07g002419, Capana07g002456, Capana08g002624, Capana09g002228, Capana10g000224, Capana12g002455
GO:0065008	BP	e	regulation of biological quality	44/1861	397/27006	0.00184313	2	44	0.0496977	Capana00g000453, Capana00g002858, Capana00g003773, Capana01g000588, Capana02g000272, Capana02g000273, Capana02g000619, Capana02g002219, Capana02g002396, Capana02g002887, Capana03g003560, Capana04g000138, Capana04g001471, Capana04g001638, Capana05g000311, Capana05g001184, Capana05g001187, Capana05g001887, Capana05g002203, Capana05g002227, Capana05g002535, Capana06g000014, Capana06g001561, Capana06…
GO:0044435	CC	e	plastid part	160/1861	450/27006	6.68993e-72	4	160	3.98653e-68	Capana00g000447, Capana00g000712, Capana00g000713, Capana00g000771, Capana00g001025, Capana00g001263, Capana00g001461, Capana00g002089, Capana00g002793, Capana00g002794, Capana00g002798, Capana00g002799, Capana00g002956, Capana00g003366, Capana00g003368, Capana00g003922, Capana00g003977, Capana00g004151, Capana00g005002, Capana00g005003, Capana01g000364, Capana01g000439, Capana01g001519, Capana01…
GO:0044434	CC	e	chloroplast part	156/1861	439/27006	4.69936e-70	5	156	1.40017e-66	Capana00g000447, Capana00g000712, Capana00g000713, Capana00g000771, Capana00g001025, Capana00g001263, Capana00g001461, Capana00g002089, Capana00g002793, Capana00g002794, Capana00g002798, Capana00g002799, Capana00g002956, Capana00g003366, Capana00g003368, Capana00g003977, Capana00g004151, Capana00g005002, Capana00g005003, Capana01g000364, Capana01g000439, Capana01g001519, Capana01g001831, Capana01…
GO:0044436	CC	e	thylakoid part	131/1861	378/27006	2.36478e-57	3	131	4.69724e-54	Capana00g000447, Capana00g000712, Capana00g000713, Capana00g000771, Capana00g001025, Capana00g001213, Capana00g002089, Capana00g002793, Capana00g002794, Capana00g002798, Capana00g002799, Capana00g002956, Capana00g005002, Capana00g005003, Capana01g000364, Capana01g001831, Capana01g001865, Capana01g001869, Capana01g001871, Capana01g001873, Capana01g001874, Capana01g001875, Capana01g002003, Capana01…
GO:0034357	CC	e	photosynthetic membrane	103/1861	270/27006	9.21953e-50	4	103	1.09878e-46	Capana00g000447, Capana00g000712, Capana00g000713, Capana00g000771, Capana00g001025, Capana00g002089, Capana00g002793, Capana00g002794, Capana00g002798, Capana00g002799, Capana00g002956, Capana00g005002, Capana00g005003, Capana01g000364, Capana01g001831, Capana01g001865, Capana01g001869, Capana01g001871, Capana01g001873, Capana01g001874, Capana01g001875, Capana01g002003, Capana01g002398, Capana01…
GO:0042651	CC	e	thylakoid membrane	103/1861	270/27006	9.21953e-50	5	103	1.09878e-46	Capana00g000447, Capana00g000712, Capana00g000713, Capana00g000771, Capana00g001025, Capana00g002089, Capana00g002793, Capana00g002794, Capana00g002798, Capana00g002799, Capana00g002956, Capana00g005002, Capana00g005003, Capana01g000364, Capana01g001831, Capana01g001865, Capana01g001869, Capana01g001871, Capana01g001873, Capana01g001874, Capana01g001875, Capana01g002003, Capana01g002398, Capana01…
GO:0009535	CC	e	chloroplast thylakoid membrane	101/1861	264/27006	6.0108e-49	7	101	5.96972e-46	Capana00g000447, Capana00g000712, Capana00g000713, Capana00g000771, Capana00g001025, Capana00g002089, Capana00g002793, Capana00g002794, Capana00g002798, Capana00g002799, Capana00g002956, Capana00g005002, Capana00g005003, Capana01g000364, Capana01g001831, Capana01g001865, Capana01g001869, Capana01g001871, Capana01g001873, Capana01g001874, Capana01g001875, Capana01g002003, Capana01g002398, Capana01…
GO:0055035	CC	e	plastid thylakoid membrane	101/1861	265/27006	9.08043e-49	6	101	7.73004e-46	Capana00g000447, Capana00g000712, Capana00g000713, Capana00g000771, Capana00g001025, Capana00g002089, Capana00g002793, Capana00g002794, Capana00g002798, Capana00g002799, Capana00g002956, Capana00g005002, Capana00g005003, Capana01g000364, Capana01g001831, Capana01g001865, Capana01g001869, Capana01g001871, Capana01g001873, Capana01g001874, Capana01g001875, Capana01g002003, Capana01g002398, Capana01…
GO:0009536	CC	e	plastid	122/1861	478/27006	7.11756e-38	5	122	4.71262e-35	Capana00g000237, Capana00g000447, Capana00g000712, Capana00g000713, Capana00g000771, Capana00g001025, Capana00g001133, Capana00g001461, Capana00g001712, Capana00g002088, Capana00g002089, Capana00g002956, Capana00g003922, Capana00g004560, Capana00g004664, Capana00g005042, Capana01g000336, Capana01g000505, Capana01g001028, Capana01g001221, Capana01g001779, Capana01g001780, Capana01g001865, Capana01…
GO:0009507	CC	e	chloroplast	108/1861	419/27006	4.90868e-34	6	108	2.92508e-31	Capana00g000447, Capana00g000713, Capana00g000771, Capana00g001133, Capana00g001712, Capana00g002088, Capana00g002089, Capana00g002956, Capana00g003922, Capana00g004560, Capana00g004664, Capana00g005042, Capana01g000336, Capana01g000505, Capana01g001028, Capana01g001221, Capana01g001779, Capana01g001780, Capana01g001865, Capana01g001871, Capana01g001873, Capana01g002238, Capana01g002934, Capana01…
GO:0044444	CC	e	cytoplasmic part	348/1861	2982/27006	3.62022e-24	3	348	1.96117e-21	Capana00g000237, Capana00g000247, Capana00g000447, Capana00g000453, Capana00g000477, Capana00g000712, Capana00g000713, Capana00g000770, Capana00g000771, Capana00g001025, Capana00g001133, Capana00g001263, Capana00g001449, Capana00g001461, Capana00g001712, Capana00g002088, Capana00g002089, Capana00g002793, Capana00g002794, Capana00g002798, Capana00g002799, Capana00g002956, Capana00g003366, Capana00…
GO:0009526	CC	e	plastid envelope	34/1861	75/27006	3.69558e-20	5	34	1.694e-17	Capana00g001263, Capana00g003977, Capana01g000439, Capana01g001519, Capana01g002678, Capana02g001322, Capana02g001368, Capana02g002853, Capana03g000656, Capana03g000806, Capana03g001308, Capana03g001767, Capana03g002454, Capana03g003212, Capana03g004053, Capana04g000324, Capana04g000861, Capana05g002550, Capana07g000771, Capana07g001245, Capana08g000191, Capana08g000250, Capana08g001259, Capana08…
GO:0031967	CC	e	organelle envelope	35/1861	80/27006	4.39078e-20	4	35	1.74431e-17	Capana00g001263, Capana00g003977, Capana01g000439, Capana01g001519, Capana01g002678, Capana02g001322, Capana02g001368, Capana02g002853, Capana03g000656, Capana03g000806, Capana03g001308, Capana03g001767, Capana03g002454, Capana03g003212, Capana03g004053, Capana04g000324, Capana04g000861, Capana05g002550, Capana06g001150, Capana07g000771, Capana07g001245, Capana08g000191, Capana08g000250, Capana08…
GO:0031975	CC	e	envelope	35/1861	80/27006	4.39078e-20	2	35	1.74431e-17	Capana00g001263, Capana00g003977, Capana01g000439, Capana01g001519, Capana01g002678, Capana02g001322, Capana02g001368, Capana02g002853, Capana03g000656, Capana03g000806, Capana03g001308, Capana03g001767, Capana03g002454, Capana03g003212, Capana03g004053, Capana04g000324, Capana04g000861, Capana05g002550, Capana06g001150, Capana07g000771, Capana07g001245, Capana08g000191, Capana08g000250, Capana08…
GO:0009570	CC	e	chloroplast stroma	39/1861	100/27006	4.79952e-20	6	39	1.78752e-17	Capana00g001263, Capana00g001461, Capana00g003366, Capana00g003368, Capana00g003977, Capana00g004151, Capana01g001831, Capana01g002678, Capana02g003288, Capana03g000656, Capana03g000806, Capana03g001308, Capana03g002454, Capana04g000324, Capana04g000943, Capana04g001319, Capana04g001816, Capana05g000184, Capana05g000185, Capana06g000936, Capana06g001108, Capana06g001397, Capana07g000552, Capana07…
GO:0009532	CC	e	plastid stroma	39/1861	101/27006	7.30393e-20	5	39	2.56024e-17	Capana00g001263, Capana00g001461, Capana00g003366, Capana00g003368, Capana00g003977, Capana00g004151, Capana01g001831, Capana01g002678, Capana02g003288, Capana03g000656, Capana03g000806, Capana03g001308, Capana03g002454, Capana04g000324, Capana04g000943, Capana04g001319, Capana04g001816, Capana05g000184, Capana05g000185, Capana06g000936, Capana06g001108, Capana06g001397, Capana07g000552, Capana07…
GO:0009941	CC	e	chloroplast envelope	33/1861	72/27006	8.60812e-20	6	33	2.84976e-17	Capana00g001263, Capana00g003977, Capana01g000439, Capana01g001519, Capana01g002678, Capana02g001322, Capana02g001368, Capana02g002853, Capana03g000656, Capana03g000806, Capana03g001308, Capana03g001767, Capana03g002454, Capana03g003212, Capana03g004053, Capana04g000324, Capana05g002550, Capana07g000771, Capana07g001245, Capana08g000191, Capana08g000250, Capana08g001259, Capana08g001316, Capana08…
GO:0009523	CC	e	photosystem II	31/1861	83/27006	1.33661e-15	5	31	4.19204e-13	Capana00g002089, Capana00g002793, Capana00g002794, Capana00g002798, Capana00g002799, Capana01g001865, Capana01g002398, Capana03g000797, Capana03g001476, Capana03g003041, Capana03g003212, Capana04g002820, Capana05g001233, Capana05g002549, Capana05g002550, Capana06g001714, Capana07g000501, Capana07g001245, Capana08g000250, Capana08g000679, Capana08g001648, Capana08g002012, Capana09g000146, Capana09…
GO:0016020	CC	e	membrane	175/1861	1415/27006	2.27152e-14	1	175	6.44572e-12	Capana00g000447, Capana00g000477, Capana00g000712, Capana00g000713, Capana00g000771, Capana00g001025, Capana00g001853, Capana00g002089, Capana00g002538, Capana00g002793, Capana00g002794, Capana00g002798, Capana00g002799, Capana00g002956, Capana00g003366, Capana00g003368, Capana00g004276, Capana00g005002, Capana00g005003, Capana01g000058, Capana01g000364, Capana01g001685, Capana01g001706, Capana01…
GO:0009654	CC	e	photosystem II oxygen evolving complex	15/1861	22/27006	3.81895e-13	4	15	9.48213e-11	Capana00g001213, Capana01g002586, Capana02g000764, Capana02g002385, Capana02g003173, Capana03g000895, Capana03g000905, Capana05g000571, Capana06g001397, Capana07g002488, Capana08g002132, Capana09g001087, Capana10g000030, Capana10g001080, Capana12g000538
GO:0009522	CC	e	photosystem I	28/1861	85/27006	1.17596e-12	5	28	2.80302e-10	Capana00g000712, Capana00g000713, Capana00g001025, Capana00g002793, Capana00g002794, Capana00g002798, Capana00g002799, Capana01g002398, Capana01g004493, Capana02g000862, Capana03g000797, Capana03g003212, Capana03g004516, Capana04g002820, Capana05g002549, Capana05g002550, Capana07g000048, Capana07g001245, Capana08g000250, Capana08g000679, Capana08g000733, Capana08g000734, Capana08g001648, Capana08…
GO:0009579	CC	e	thylakoid	18/1861	35/27006	1.65762e-12	3	18	3.79915e-10	Capana00g001263, Capana00g002089, Capana02g002853, Capana03g000806, Capana03g001084, Capana03g002454, Capana05g000298, Capana06g001272, Capana06g001397, Capana08g001525, Capana09g000692, Capana09g001445, Capana10g000781, Capana10g001551, Capana10g002117, Capana12g001317, Capana12g002455, Capana12g002701
GO:0098796	CC	e	membrane protein complex	102/1861	713/27006	1.99584e-12	2	102	4.40488e-10	Capana00g000237, Capana00g000247, Capana00g000712, Capana00g000713, Capana00g000770, Capana00g000771, Capana00g001025, Capana00g001213, Capana00g002089, Capana00g002793, Capana00g002794, Capana00g002798, Capana00g002799, Capana00g002956, Capana00g003055, Capana01g001539, Capana01g001865, Capana01g001871, Capana01g001873, Capana01g001874, Capana01g001875, Capana01g002003, Capana01g002398, Capana01…
GO:0009521	CC	e	photosystem	40/1861	179/27006	2.53233e-11	4	40	5.03005e-09	Capana00g000712, Capana00g000713, Capana00g001025, Capana00g002089, Capana00g002793, Capana00g002794, Capana00g002798, Capana00g002799, Capana01g001865, Capana01g002398, Capana01g004493, Capana02g000862, Capana03g000797, Capana03g001476, Capana03g003041, Capana03g003212, Capana03g004516, Capana04g002820, Capana05g001233, Capana05g002549, Capana05g002550, Capana06g001714, Capana07g000048, Capana07…
GO:0031977	CC	e	thylakoid lumen	11/1861	15/27006	1.7048e-10	4	11	3.07845e-08	Capana02g001577, Capana03g000905, Capana03g003709, Capana04g000971, Capana05g000184, Capana05g000185, Capana06g000390, Capana06g001397, Capana07g000286, Capana08g001374, Capana12g000538
GO:0044422	CC	e	organelle part	228/1861	2236/27006	1.148e-09	1	228	1.71024e-07	Capana00g000447, Capana00g000477, Capana00g000712, Capana00g000713, Capana00g000770, Capana00g000771, Capana00g001025, Capana00g001133, Capana00g001263, Capana00g001461, Capana00g002072, Capana00g002088, Capana00g002089, Capana00g002793, Capana00g002794, Capana00g002798, Capana00g002799, Capana00g002956, Capana00g003287, Capana00g003366, Capana00g003368, Capana00g003922, Capana00g003977, Capana00…
GO:0044446	CC	e	intracellular organelle part	228/1861	2236/27006	1.148e-09	3	228	1.71024e-07	Capana00g000447, Capana00g000477, Capana00g000712, Capana00g000713, Capana00g000770, Capana00g000771, Capana00g001025, Capana00g001133, Capana00g001263, Capana00g001461, Capana00g002072, Capana00g002088, Capana00g002089, Capana00g002793, Capana00g002794, Capana00g002798, Capana00g002799, Capana00g002956, Capana00g003287, Capana00g003366, Capana00g003368, Capana00g003922, Capana00g003977, Capana00…
GO:0010287	CC	e	plastoglobule	8/1861	12/27006	1.9301e-07	6	8	1.64307e-05	Capana00g002089, Capana02g001322, Capana03g003212, Capana05g002550, Capana07g001245, Capana08g000250, Capana09g001445, Capana12g001382
GO:0009538	CC	e	photosystem I reaction center	7/1861	9/27006	2.32242e-07	4	7	1.9492e-05	Capana02g001321, Capana02g001322, Capana06g000155, Capana06g000231, Capana06g000232, Capana06g001274, Capana06g001915
GO:0019898	CC	e	extrinsic component of membrane	11/1861	25/27006	2.91723e-07	2	11	2.41442e-05	Capana00g001213, Capana01g002586, Capana02g002385, Capana03g000895, Capana03g000905, Capana05g000571, Capana06g001397, Capana08g002132, Capana10g000030, Capana10g001080, Capana12g000538
GO:0045261	CC	e	proton-transporting ATP synthase complex, catalytic core F(1)	20/1861	81/27006	4.2081e-07	4	20	3.38865e-05	Capana00g000237, Capana00g000247, Capana00g002956, Capana00g003055, Capana01g001873, Capana01g001874, Capana01g001875, Capana01g002003, Capana01g002837, Capana01g003218, Capana02g000864, Capana02g002193, Capana03g003752, Capana03g003995, Capana04g000950, Capana04g001789, Capana05g001872, Capana06g000501, Capana07g000514, Capana11g001356
GO:0009543	CC	e	chloroplast thylakoid lumen	5/1861	5/27006	1.54616e-06	6	5	0.000111007	Capana03g003709, Capana04g000971, Capana05g000184, Capana05g000185, Capana06g000390
GO:0031978	CC	e	plastid thylakoid lumen	5/1861	5/27006	1.54616e-06	5	5	0.000111007	Capana03g003709, Capana04g000971, Capana05g000184, Capana05g000185, Capana06g000390
GO:0005575	CC	e	cellular_component	1132/1861	14990/27006	1.67018e-06	0	1132	0.000118484	Capana00g000076, Capana00g000110, Capana00g000204, Capana00g000227, Capana00g000237, Capana00g000247, Capana00g000298, Capana00g000447, Capana00g000453, Capana00g000466, Capana00g000472, Capana00g000477, Capana00g000532, Capana00g000533, Capana00g000660, Capana00g000712, Capana00g000713, Capana00g000725, Capana00g000736, Capana00g000770, Capana00g000771, Capana00g000837, Capana00g000910, Capana00…
GO:0044425	CC	e	membrane part	738/1861	9332/27006	2.0156e-06	1	738	0.000136488	Capana00g000110, Capana00g000204, Capana00g000227, Capana00g000237, Capana00g000247, Capana00g000298, Capana00g000447, Capana00g000466, Capana00g000477, Capana00g000532, Capana00g000533, Capana00g000660, Capana00g000712, Capana00g000713, Capana00g000725, Capana00g000736, Capana00g000770, Capana00g000771, Capana00g000837, Capana00g000910, Capana00g001025, Capana00g001059, Capana00g001098, Capana00…
GO:0033178	CC	e	proton-transporting two-sector ATPase complex, catalytic domain	20/1861	94/27006	5.10648e-06	3	20	0.000313706	Capana00g000237, Capana00g000247, Capana00g002956, Capana00g003055, Capana01g001873, Capana01g001874, Capana01g001875, Capana01g002003, Capana01g002837, Capana01g003218, Capana02g000864, Capana02g002193, Capana03g003752, Capana03g003995, Capana04g000950, Capana04g001789, Capana05g001872, Capana06g000501, Capana07g000514, Capana11g001356
GO:0032991	CC	e	protein-containing complex	213/1861	2337/27006	1.86572e-05	1	213	0.0010016	Capana00g000237, Capana00g000247, Capana00g000453, Capana00g000712, Capana00g000713, Capana00g000770, Capana00g000771, Capana00g001025, Capana00g001133, Capana00g001213, Capana00g001263, Capana00g002072, Capana00g002088, Capana00g002089, Capana00g002205, Capana00g002436, Capana00g002793, Capana00g002794, Capana00g002798, Capana00g002799, Capana00g002956, Capana00g003055, Capana00g003287, Capana00…
GO:0010598	CC	e	NAD(P)H dehydrogenase complex (plastoquinone)	4/1861	4/27006	2.24823e-05	3	4	0.00115493	Capana06g002203, Capana07g001425, Capana07g001436, Capana11g000474
GO:0042646	CC	e	plastid nucleoid	5/1861	8/27006	7.25646e-05	5	5	0.00337822	Capana00g003922, Capana03g002842, Capana03g004053, Capana11g001996, Capana12g002513
GO:0016021	CC	e	integral component of membrane	687/1861	8882/27006	0.000153015	3	687	0.00637143	Capana00g000110, Capana00g000204, Capana00g000227, Capana00g000298, Capana00g000447, Capana00g000466, Capana00g000477, Capana00g000532, Capana00g000533, Capana00g000660, Capana00g000712, Capana00g000713, Capana00g000725, Capana00g000736, Capana00g000771, Capana00g000837, Capana00g000910, Capana00g001025, Capana00g001059, Capana00g001098, Capana00g001144, Capana00g001159, Capana00g001170, Capana00…
GO:0009295	CC	e	nucleoid	5/1861	9/27006	0.000153966	1	5	0.00637143	Capana00g003922, Capana03g002842, Capana03g004053, Capana11g001996, Capana12g002513
GO:0031224	CC	e	intrinsic component of membrane	687/1861	8896/27006	0.000188876	2	687	0.00750341	Capana00g000110, Capana00g000204, Capana00g000227, Capana00g000298, Capana00g000447, Capana00g000466, Capana00g000477, Capana00g000532, Capana00g000533, Capana00g000660, Capana00g000712, Capana00g000713, Capana00g000725, Capana00g000736, Capana00g000771, Capana00g000837, Capana00g000910, Capana00g001025, Capana00g001059, Capana00g001098, Capana00g001144, Capana00g001159, Capana00g001170, Capana00…
GO:0044391	CC	e	ribosomal subunit	18/1861	102/27006	0.000196204	4	18	0.00766671	Capana00g000770, Capana00g001133, Capana00g002088, Capana01g001780, Capana01g002238, Capana01g002678, Capana01g003209, Capana01g003216, Capana01g003217, Capana02g001928, Capana02g002281, Capana03g003151, Capana05g002511, Capana05g002512, Capana06g000748, Capana08g001826, Capana11g002306, Capana12g001822
GO:0015934	CC	e	large ribosomal subunit	12/1861	59/27006	0.000594732	5	12	0.0201364	Capana00g001133, Capana00g002088, Capana01g002678, Capana01g003209, Capana01g003216, Capana01g003217, Capana02g002281, Capana03g003151, Capana05g002511, Capana08g001826, Capana11g002306, Capana12g001822
GO:0009534	CC	e	chloroplast thylakoid	6/1861	18/27006	0.00095761	6	6	0.0301926	Capana00g002089, Capana02g002853, Capana03g001084, Capana05g000298, Capana06g001397, Capana09g001445
GO:0031976	CC	e	plastid thylakoid	6/1861	18/27006	0.00095761	5	6	0.0301926	Capana00g002089, Capana02g002853, Capana03g001084, Capana05g000298, Capana06g001397, Capana09g001445
GO:0044424	CC	e	intracellular part	513/1861	6583/27006	0.0010572	2	513	0.0324734	Capana00g000076, Capana00g000237, Capana00g000247, Capana00g000447, Capana00g000453, Capana00g000477, Capana00g000712, Capana00g000713, Capana00g000770, Capana00g000771, Capana00g001025, Capana00g001133, Capana00g001213, Capana00g001263, Capana00g001449, Capana00g001461, Capana00g001712, Capana00g002001, Capana00g002072, Capana00g002088, Capana00g002089, Capana00g002205, Capana00g002436, Capana00…
GO:0048500	CC	e	signal recognition particle	5/1861	14/27006	0.00182736	4	5	0.0494964	Capana00g003527, Capana02g003434, Capana03g002755, Capana09g002315, Capana09g002427
GO:0030246	MF	e	carbohydrate binding	69/1861	434/27006	7.97833e-11	2	69	1.48572e-08	Capana00g000110, Capana00g001988, Capana00g002160, Capana00g002621, Capana00g002622, Capana00g003437, Capana00g003845, Capana01g000883, Capana01g001620, Capana01g001621, Capana01g001685, Capana01g003247, Capana02g001659, Capana02g001985, Capana02g002122, Capana02g002196, Capana02g002302, Capana02g002303, Capana02g002304, Capana02g002306, Capana02g002307, Capana02g002479, Capana02g002564, Capana02…
GO:0046933	MF	e	proton-transporting ATP synthase activity, rotational mechanism	24/1861	90/27006	5.89411e-09	13	24	7.63544e-07	Capana00g000237, Capana00g000247, Capana00g000771, Capana00g002956, Capana00g003055, Capana01g001871, Capana01g001873, Capana01g001874, Capana01g001875, Capana01g002003, Capana01g002837, Capana01g003218, Capana02g000864, Capana02g002193, Capana03g003752, Capana03g003995, Capana04g000950, Capana04g001789, Capana05g001562, Capana05g001872, Capana06g000501, Capana07g000514, Capana11g001356, Capana12…
GO:0016168	MF	e	chlorophyll binding	31/1861	150/27006	3.0031e-08	4	31	3.08643e-06	Capana00g000712, Capana00g000713, Capana00g001025, Capana00g002089, Capana00g002793, Capana00g002794, Capana00g002798, Capana00g002799, Capana01g001865, Capana01g002398, Capana03g000797, Capana03g001476, Capana03g003041, Capana03g003212, Capana04g002820, Capana05g002549, Capana05g002550, Capana07g000048, Capana07g000501, Capana07g001245, Capana08g000250, Capana08g000679, Capana08g000733, Capana08…
GO:0044769	MF	e	ATPase activity, coupled to transmembrane movement of ions, rotational mechanism	24/1861	99/27006	4.44085e-08	12	24	4.26823e-06	Capana00g000237, Capana00g000247, Capana00g000771, Capana00g002956, Capana00g003055, Capana01g001871, Capana01g001873, Capana01g001874, Capana01g001875, Capana01g002003, Capana01g002837, Capana01g003218, Capana02g000864, Capana02g002193, Capana03g003752, Capana03g003995, Capana04g000950, Capana04g001789, Capana05g001562, Capana05g001872, Capana06g000501, Capana07g000514, Capana11g001356, Capana12…
GO:0046906	MF	e	tetrapyrrole binding	101/1861	891/27006	7.62618e-07	3	101	5.75246e-05	Capana00g000447, Capana00g000477, Capana00g000712, Capana00g000713, Capana00g001025, Capana00g002089, Capana00g002793, Capana00g002794, Capana00g002798, Capana00g002799, Capana00g003663, Capana00g004237, Capana00g004260, Capana00g005039, Capana01g000319, Capana01g000321, Capana01g000367, Capana01g000368, Capana01g000373, Capana01g000485, Capana01g000486, Capana01g000487, Capana01g000494, Capana01…
GO:0016667	MF	e	oxidoreductase activity, acting on a sulfur group of donors	25/1861	128/27006	1.89937e-06	3	25	0.000130096	Capana00g002858, Capana02g000272, Capana02g002396, Capana03g001004, Capana03g003560, Capana04g000138, Capana04g001638, Capana05g000311, Capana05g000799, Capana05g001184, Capana05g001187, Capana05g001887, Capana05g002203, Capana05g002227, Capana05g002535, Capana06g000014, Capana06g001864, Capana07g000907, Capana07g002051, Capana07g002319, Capana08g000045, Capana09g000887, Capana09g001111, Capana10…
GO:0048037	MF	e	cofactor binding	166/1861	1677/27006	2.06056e-06	2	166	0.000137965	Capana00g000447, Capana00g000477, Capana00g000712, Capana00g000713, Capana00g001025, Capana00g001880, Capana00g002089, Capana00g002793, Capana00g002794, Capana00g002798, Capana00g002799, Capana00g003111, Capana00g003663, Capana00g003773, Capana00g004237, Capana00g004260, Capana00g005039, Capana01g000319, Capana01g000321, Capana01g000367, Capana01g000368, Capana01g000373, Capana01g000377, Capana01…
GO:0022853	MF	e	active ion transmembrane transporter activity	27/1861	149/27006	3.39542e-06	4	27	0.000215248	Capana00g000237, Capana00g000247, Capana00g000771, Capana00g002956, Capana00g003055, Capana01g001871, Capana01g001873, Capana01g001874, Capana01g001875, Capana01g002003, Capana01g002837, Capana01g003218, Capana02g000864, Capana02g002193, Capana03g003752, Capana03g003995, Capana04g000950, Capana04g001789, Capana05g001562, Capana05g001872, Capana06g000501, Capana07g000514, Capana08g001119, Capana10…
GO:0019829	MF	e	cation-transporting ATPase activity	27/1861	149/27006	3.39542e-06	12	27	0.000215248	Capana00g000237, Capana00g000247, Capana00g000771, Capana00g002956, Capana00g003055, Capana01g001871, Capana01g001873, Capana01g001874, Capana01g001875, Capana01g002003, Capana01g002837, Capana01g003218, Capana02g000864, Capana02g002193, Capana03g003752, Capana03g003995, Capana04g000950, Capana04g001789, Capana05g001562, Capana05g001872, Capana06g000501, Capana07g000514, Capana08g001119, Capana10…
GO:0042625	MF	e	ATPase coupled ion transmembrane transporter activity	27/1861	149/27006	3.39542e-06	11	27	0.000215248	Capana00g000237, Capana00g000247, Capana00g000771, Capana00g002956, Capana00g003055, Capana01g001871, Capana01g001873, Capana01g001874, Capana01g001875, Capana01g002003, Capana01g002837, Capana01g003218, Capana02g000864, Capana02g002193, Capana03g003752, Capana03g003995, Capana04g000950, Capana04g001789, Capana05g001562, Capana05g001872, Capana06g000501, Capana07g000514, Capana08g001119, Capana10…
GO:0030247	MF	e	polysaccharide binding	20/1861	94/27006	5.10648e-06	3	20	0.000313706	Capana00g000110, Capana00g001988, Capana00g002621, Capana00g002622, Capana00g003845, Capana02g002196, Capana02g002302, Capana02g002303, Capana02g002304, Capana02g002306, Capana02g002307, Capana02g002479, Capana03g003639, Capana03g004268, Capana03g004269, Capana06g002784, Capana08g001088, Capana12g000852, Capana12g002195, Capana12g002400
GO:0004674	MF	e	protein serine/threonine kinase activity	98/1861	901/27006	6.66392e-06	6	98	0.000397103	Capana00g001098, Capana00g001159, Capana00g002145, Capana00g002146, Capana00g002676, Capana00g002677, Capana00g004818, Capana00g004819, Capana01g000883, Capana01g001581, Capana01g001620, Capana01g001621, Capana01g001685, Capana01g002219, Capana01g002710, Capana02g001224, Capana02g001278, Capana02g001282, Capana02g001659, Capana02g001712, Capana02g001715, Capana02g001985, Capana02g002122, Capana02…
GO:0003755	MF	e	peptidyl-prolyl cis-trans isomerase activity	17/1861	73/27006	7.17604e-06	4	17	0.000423387	Capana00g000914, Capana00g003850, Capana01g002007, Capana01g004028, Capana02g001262, Capana02g003486, Capana03g000746, Capana03g003222, Capana04g000056, Capana05g000184, Capana05g000185, Capana05g001977, Capana07g000286, Capana09g001479, Capana09g002303, Capana10g001997, Capana12g001807
GO:0016491	MF	e	oxidoreductase activity	225/1861	2471/27006	1.16335e-05	2	225	0.000673048	Capana00g000447, Capana00g000477, Capana00g000712, Capana00g000713, Capana00g000770, Capana00g001025, Capana00g001921, Capana00g001934, Capana00g002009, Capana00g002010, Capana00g002089, Capana00g002858, Capana00g003111, Capana00g003566, Capana00g003663, Capana00g004237, Capana00g004260, Capana00g004560, Capana00g005036, Capana00g005037, Capana00g005039, Capana01g000319, Capana01g000321, Capana01…
GO:0016859	MF	e	cis-trans isomerase activity	17/1861	76/27006	1.27375e-05	3	17	0.000722884	Capana00g000914, Capana00g003850, Capana01g002007, Capana01g004028, Capana02g001262, Capana02g003486, Capana03g000746, Capana03g003222, Capana04g000056, Capana05g000184, Capana05g000185, Capana05g001977, Capana07g000286, Capana09g001479, Capana09g002303, Capana10g001997, Capana12g001807
GO:0015036	MF	e	disulfide oxidoreductase activity	18/1861	86/27006	1.89228e-05	4	18	0.00100679	Capana00g002858, Capana02g002396, Capana03g001004, Capana03g003560, Capana04g000138, Capana04g001638, Capana05g000311, Capana05g000799, Capana05g001887, Capana05g002535, Capana06g000014, Capana06g001864, Capana07g002319, Capana08g000045, Capana09g000887, Capana09g001111, Capana10g000070, Capana12g001616
GO:0016987	MF	e	sigma factor activity	4/1861	4/27006	2.24823e-05	2	4	0.00115493	Capana08g000288, Capana09g002218, Capana10g000992, Capana11g001388
GO:0015035	MF	e	protein disulfide oxidoreductase activity	17/1861	81/27006	3.08127e-05	5	17	0.00155604	Capana00g002858, Capana02g002396, Capana03g001004, Capana03g003560, Capana04g000138, Capana04g001638, Capana05g000311, Capana05g001887, Capana05g002535, Capana06g000014, Capana06g001864, Capana07g002319, Capana08g000045, Capana09g000887, Capana09g001111, Capana10g000070, Capana12g001616
GO:0008237	MF	e	metallopeptidase activity	20/1861	111/27006	6.57267e-05	5	20	0.00313332	Capana00g004768, Capana00g005002, Capana00g005003, Capana01g000439, Capana01g000444, Capana01g002069, Capana02g003174, Capana02g003303, Capana03g002052, Capana03g002053, Capana04g000110, Capana04g001784, Capana04g001786, Capana05g000298, Capana07g001803, Capana08g000349, Capana08g000350, Capana08g000961, Capana11g002235, Capana12g000415
GO:0004222	MF	e	metalloendopeptidase activity	16/1861	78/27006	6.99802e-05	6	16	0.00330962	Capana01g000439, Capana01g000444, Capana01g002069, Capana02g003174, Capana02g003303, Capana03g002052, Capana03g002053, Capana04g000110, Capana04g001784, Capana04g001786, Capana05g000298, Capana07g001803, Capana08g000349, Capana08g000350, Capana08g000961, Capana12g000415
GO:0009055	MF	e	electron transfer activity	40/1861	307/27006	9.74519e-05	3	40	0.00426997	Capana00g000447, Capana00g000477, Capana00g000712, Capana00g000713, Capana00g001025, Capana00g002089, Capana01g001865, Capana01g003214, Capana02g000849, Capana02g000862, Capana02g002396, Capana02g003587, Capana03g000448, Capana03g001476, Capana03g003041, Capana03g003560, Capana04g000129, Capana04g002877, Capana05g000311, Capana05g001887, Capana05g002203, Capana05g002227, Capana06g000014, Capana06…
GO:0015078	MF	e	proton transmembrane transporter activity	34/1861	246/27006	0.000110255	7	34	0.00475543	Capana00g000237, Capana00g000247, Capana00g000477, Capana00g000770, Capana00g000771, Capana00g002789, Capana00g002956, Capana00g003055, Capana00g004071, Capana01g001871, Capana01g001873, Capana01g001874, Capana01g001875, Capana01g002003, Capana01g002837, Capana01g003218, Capana02g000864, Capana02g002193, Capana03g003752, Capana03g003995, Capana04g000950, Capana04g001789, Capana05g001562, Capana05…
GO:0004812	MF	e	aminoacyl-tRNA ligase activity	16/1861	84/27006	0.000175631	4	16	0.00711961	Capana02g002246, Capana02g003288, Capana03g000520, Capana03g000624, Capana03g001430, Capana03g003139, Capana03g003143, Capana03g003144, Capana04g000972, Capana05g000396, Capana07g000552, Capana07g001287, Capana08g000012, Capana08g001184, Capana08g002794, Capana08g002850
GO:0016875	MF	e	ligase activity, forming carbon-oxygen bonds	16/1861	84/27006	0.000175631	3	16	0.00711961	Capana02g002246, Capana02g003288, Capana03g000520, Capana03g000624, Capana03g001430, Capana03g003139, Capana03g003143, Capana03g003144, Capana04g000972, Capana05g000396, Capana07g000552, Capana07g001287, Capana08g000012, Capana08g001184, Capana08g002794, Capana08g002850
GO:0016832	MF	e	aldehyde-lyase activity	6/1861	14/27006	0.000196846	4	6	0.00766671	Capana00g001764, Capana02g000489, Capana02g002621, Capana05g000037, Capana07g002419, Capana08g002624
GO:0042626	MF	e	ATPase activity, coupled to transmembrane movement of substances	34/1861	252/27006	0.000225301	10	34	0.00855141	Capana00g000237, Capana00g000247, Capana00g000771, Capana00g002956, Capana00g003055, Capana01g001871, Capana01g001873, Capana01g001874, Capana01g001875, Capana01g002003, Capana01g002837, Capana01g003218, Capana01g003904, Capana02g000864, Capana02g002193, Capana02g003432, Capana03g002400, Capana03g003005, Capana03g003752, Capana03g003995, Capana04g000950, Capana04g001608, Capana04g001789, Capana04…
GO:0030145	MF	e	manganese ion binding	13/1861	62/27006	0.000260051	6	13	0.00968529	Capana00g000472, Capana03g000094, Capana05g002554, Capana07g000961, Capana07g001064, Capana07g002358, Capana08g001701, Capana08g001741, Capana08g001744, Capana08g001758, Capana08g001759, Capana08g001761, Capana10g002492
GO:0004332	MF	e	fructose-bisphosphate aldolase activity	5/1861	10/27006	0.000290416	5	5	0.0106171	Capana00g001764, Capana02g000489, Capana02g002621, Capana07g002419, Capana08g002624
GO:0019843	MF	e	rRNA binding	14/1861	71/27006	0.000301319	5	14	0.0108822	Capana00g002088, Capana00g005042, Capana01g000104, Capana01g002225, Capana01g002238, Capana01g003209, Capana01g003216, Capana01g003217, Capana03g003151, Capana04g000764, Capana05g002511, Capana05g002512, Capana06g000259, Capana12g001822
GO:0003690	MF	e	double-stranded DNA binding	27/1861	195/27006	0.000520744	5	27	0.0180414	Capana00g003424, Capana00g003922, Capana01g001337, Capana01g003479, Capana01g003663, Capana02g001967, Capana02g003623, Capana03g000004, Capana03g001791, Capana03g001822, Capana03g004299, Capana04g000706, Capana04g001184, Capana04g001185, Capana04g001188, Capana04g001190, Capana04g001204, Capana05g000328, Capana05g000329, Capana05g001366, Capana06g002604, Capana08g002103, Capana08g002535, Capana11…
GO:0015399	MF	e	primary active transmembrane transporter activity	34/1861	269/27006	0.000607023	4	34	0.0203216	Capana00g000237, Capana00g000247, Capana00g000771, Capana00g002956, Capana00g003055, Capana01g001871, Capana01g001873, Capana01g001874, Capana01g001875, Capana01g002003, Capana01g002837, Capana01g003218, Capana01g003904, Capana02g000864, Capana02g002193, Capana02g003432, Capana03g002400, Capana03g003005, Capana03g003752, Capana03g003995, Capana04g000950, Capana04g001608, Capana04g001789, Capana04…
GO:0015405	MF	e	P-P-bond-hydrolysis-driven transmembrane transporter activity	34/1861	269/27006	0.000607023	5	34	0.0203216	Capana00g000237, Capana00g000247, Capana00g000771, Capana00g002956, Capana00g003055, Capana01g001871, Capana01g001873, Capana01g001874, Capana01g001875, Capana01g002003, Capana01g002837, Capana01g003218, Capana01g003904, Capana02g000864, Capana02g002193, Capana02g003432, Capana03g002400, Capana03g003005, Capana03g003752, Capana03g003995, Capana04g000950, Capana04g001608, Capana04g001789, Capana04…
GO:0043492	MF	e	ATPase activity, coupled to movement of substances	34/1861	270/27006	0.00063196	9	34	0.0210383	Capana00g000237, Capana00g000247, Capana00g000771, Capana00g002956, Capana00g003055, Capana01g001871, Capana01g001873, Capana01g001874, Capana01g001875, Capana01g002003, Capana01g002837, Capana01g003218, Capana01g003904, Capana02g000864, Capana02g002193, Capana02g003432, Capana03g002400, Capana03g003005, Capana03g003752, Capana03g003995, Capana04g000950, Capana04g001608, Capana04g001789, Capana04…
GO:0004672	MF	e	protein kinase activity	180/1861	2045/27006	0.000646041	5	180	0.0212694	Capana00g000110, Capana00g000736, Capana00g001098, Capana00g001159, Capana00g001919, Capana00g001988, Capana00g002145, Capana00g002146, Capana00g002160, Capana00g002621, Capana00g002622, Capana00g002623, Capana00g002626, Capana00g002627, Capana00g002628, Capana00g002629, Capana00g002633, Capana00g002634, Capana00g002676, Capana00g002677, Capana00g003845, Capana00g004762, Capana00g004763, Capana00…
GO:0016301	MF	e	kinase activity	224/1861	2645/27006	0.00104773	4	224	0.0323493	Capana00g000110, Capana00g000466, Capana00g000736, Capana00g001098, Capana00g001159, Capana00g001919, Capana00g001988, Capana00g002031, Capana00g002034, Capana00g002036, Capana00g002145, Capana00g002146, Capana00g002160, Capana00g002621, Capana00g002622, Capana00g002623, Capana00g002626, Capana00g002627, Capana00g002628, Capana00g002629, Capana00g002633, Capana00g002634, Capana00g002676, Capana00…
GO:0015077	MF	e	monovalent inorganic cation transmembrane transporter activity	36/1861	296/27006	0.00107122	6	36	0.0325685	Capana00g000237, Capana00g000247, Capana00g000477, Capana00g000770, Capana00g000771, Capana00g002789, Capana00g002956, Capana00g003055, Capana00g004071, Capana01g001871, Capana01g001873, Capana01g001874, Capana01g001875, Capana01g002003, Capana01g002837, Capana01g003218, Capana02g000864, Capana02g002193, Capana03g003752, Capana03g003995, Capana04g000950, Capana04g001789, Capana05g001562, Capana05…
GO:0030785	MF	e	[ribulose-bisphosphate carboxylase]-lysine N-methyltransferase activity	3/1861	4/27006	0.00123952	6	3	0.0360377	Capana07g001154, Capana11g001874, Capana11g001877
GO:0005093	MF	e	Rab GDP-dissociation inhibitor activity	3/1861	4/27006	0.00123952	6	3	0.0360377	Capana08g000220, Capana08g000222, Capana08g002103
GO:0004802	MF	e	transketolase activity	3/1861	4/27006	0.00123952	4	3	0.0360377	Capana02g000066, Capana02g000067, Capana05g001001
GO:0140101	MF	e	catalytic activity, acting on a tRNA	21/1861	146/27006	0.00140705	3	21	0.0388177	Capana02g002015, Capana02g002246, Capana02g002796, Capana02g003288, Capana03g000520, Capana03g000624, Capana03g001430, Capana03g002655, Capana03g003139, Capana03g003143, Capana03g003144, Capana04g000972, Capana05g000396, Capana07g000552, Capana07g001287, Capana08g000012, Capana08g001184, Capana08g002794, Capana08g002850, Capana09g002228, Capana10g000260
GO:0004497	MF	e	monooxygenase activity	55/1861	516/27006	0.00147412	3	55	0.0404806	Capana00g003663, Capana00g004237, Capana01g000319, Capana01g000321, Capana01g000367, Capana01g000368, Capana01g000373, Capana01g000485, Capana01g000486, Capana01g000487, Capana01g000494, Capana02g001809, Capana02g002731, Capana02g002781, Capana02g002784, Capana02g003105, Capana02g003150, Capana03g001745, Capana03g002775, Capana03g004160, Capana03g004161, Capana03g004276, Capana03g004277, Capana04…
GO:0005506	MF	e	iron ion binding	67/1861	661/27006	0.00177757	6	67	0.0483678	Capana00g000447, Capana00g002089, Capana00g003663, Capana00g004237, Capana00g004260, Capana01g000319, Capana01g000321, Capana01g000367, Capana01g000368, Capana01g000373, Capana01g000485, Capana01g000486, Capana01g000487, Capana01g000494, Capana01g001865, Capana01g001869, Capana01g003214, Capana02g000862, Capana02g001809, Capana02g002731, Capana02g003150, Capana03g000613, Capana03g001745, Capana03…
GO:0007017	BP	p	microtubule-based process	2/1861	244/27006	9.76224e-06	2	2	0.000570325	Capana06g000984, Capana07g002241
GO:0006928	BP	p	movement of cell or subcellular component	0/1861	142/27006	7.67968e-05	2	0	0.00344084
GO:0007018	BP	p	microtubule-based movement	0/1861	142/27006	7.67968e-05	3	0	0.00344084
GO:0006122	BP	p	mitochondrial electron transport, ubiquinol to cytochrome c	0/1861	117/27006	0.000371137	6	0	0.0132431
GO:0010629	BP	p	negative regulation of gene expression	4/1861	231/27006	0.000580576	6	4	0.0197694	Capana06g000748, Capana06g002170, Capana08g000343, Capana10g001406
GO:0022402	BP	p	cell cycle process	2/1861	166/27006	0.00106477	2	2	0.0325381	Capana01g003346, Capana05g002325
GO:1902679	BP	p	negative regulation of RNA biosynthetic process	0/1861	105/27006	0.00136438	8	0	0.0379923
GO:0045892	BP	p	negative regulation of transcription, DNA-templated	0/1861	105/27006	0.00136438	10	0	0.0379923
GO:0051253	BP	p	negative regulation of RNA metabolic process	0/1861	105/27006	0.00136438	7	0	0.0379923
GO:1903507	BP	p	negative regulation of nucleic acid-templated transcription	0/1861	105/27006	0.00136438	9	0	0.0379923
GO:0005634	CC	p	nucleus	88/1861	2338/27006	2.1185e-11	5	88	4.35315e-09	Capana00g000076, Capana00g002205, Capana00g003336, Capana00g004028, Capana00g004770, Capana01g000109, Capana01g001337, Capana01g001407, Capana01g002524, Capana01g002678, Capana01g004007, Capana01g004216, Capana02g000273, Capana02g000302, Capana02g001900, Capana02g002015, Capana02g002732, Capana02g003201, Capana02g003357, Capana02g003385, Capana03g000377, Capana03g001296, Capana03g001416, Capana03…
GO:0044428	CC	p	nuclear part	13/1861	557/27006	1.71231e-06	4	13	0.000120043	Capana00g002072, Capana00g003287, Capana00g004276, Capana01g001858, Capana01g003017, Capana03g000224, Capana03g004549, Capana04g000767, Capana06g003042, Capana09g000171, Capana10g000185, Capana10g001039, Capana11g000089
GO:0045275	CC	p	respiratory chain complex III	0/1861	109/27006	0.000866809	4	0	0.0282258
GO:0005750	CC	p	mitochondrial respiratory chain complex III	0/1861	104/27006	0.00131872	7	0	0.0375994
GO:0008234	MF	p	cysteine-type peptidase activity	8/1861	1647/27006	6.39102e-41	5	8	4.76051e-38	Capana00g001613, Capana00g003107, Capana01g003411, Capana02g001798, Capana04g002693, Capana06g001622, Capana12g000698, Capana12g001703
GO:0070011	MF	p	peptidase activity, acting on L-amino acid peptides	76/1861	2305/27006	9.05845e-15	4	76	2.69897e-12	Capana00g001613, Capana00g002334, Capana00g003107, Capana00g003259, Capana00g004679, Capana00g004768, Capana00g004947, Capana00g005002, Capana00g005003, Capana01g000439, Capana01g000444, Capana01g000466, Capana01g000717, Capana01g000775, Capana01g001266, Capana01g001287, Capana01g002069, Capana01g002878, Capana01g002951, Capana01g003411, Capana02g000053, Capana02g001577, Capana02g001610, Capana02…
GO:0008233	MF	p	peptidase activity	83/1861	2386/27006	8.98873e-14	3	83	2.32886e-11	Capana00g001613, Capana00g002334, Capana00g003107, Capana00g003259, Capana00g004679, Capana00g004768, Capana00g004947, Capana00g005002, Capana00g005003, Capana01g000439, Capana01g000444, Capana01g000466, Capana01g000717, Capana01g000775, Capana01g001266, Capana01g001287, Capana01g002069, Capana01g002878, Capana01g002951, Capana01g003411, Capana02g000053, Capana02g001577, Capana02g001610, Capana02…
GO:0016787	MF	p	hydrolase activity	274/1861	5600/27006	6.82405e-12	2	274	1.4523e-09	Capana00g000237, Capana00g000247, Capana00g000298, Capana00g000503, Capana00g000771, Capana00g000875, Capana00g001613, Capana00g002205, Capana00g002334, Capana00g002906, Capana00g002956, Capana00g003055, Capana00g003107, Capana00g003259, Capana00g003266, Capana00g003515, Capana00g003527, Capana00g004113, Capana00g004135, Capana00g004152, Capana00g004679, Capana00g004768, Capana00g004947, Capana00…
GO:0003677	MF	p	DNA binding	98/1861	2300/27006	4.13363e-08	4	98	4.17497e-06	Capana00g000076, Capana00g000770, Capana00g002205, Capana00g003336, Capana00g003424, Capana00g003922, Capana00g004770, Capana01g000109, Capana01g000116, Capana01g000423, Capana01g001221, Capana01g001337, Capana01g001407, Capana01g001779, Capana01g002524, Capana01g003479, Capana01g003663, Capana02g000302, Capana02g001900, Capana02g001967, Capana02g002759, Capana02g003385, Capana02g003623, Capana03…
GO:0008092	MF	p	cytoskeletal protein binding	3/1861	294/27006	2.36664e-06	3	3	0.000156698	Capana00g002036, Capana01g000749, Capana06g001304
GO:0003676	MF	p	nucleic acid binding	229/1861	4323/27006	3.74052e-06	3	229	0.000234629	Capana00g000076, Capana00g000204, Capana00g000770, Capana00g001059, Capana00g001133, Capana00g001712, Capana00g002072, Capana00g002088, Capana00g002205, Capana00g002798, Capana00g002799, Capana00g003336, Capana00g003424, Capana00g003527, Capana00g003922, Capana00g003977, Capana00g004093, Capana00g004529, Capana00g004770, Capana00g005042, Capana01g000104, Capana01g000109, Capana01g000116, Capana01…
GO:0015631	MF	p	tubulin binding	1/1861	203/27006	1.74275e-05	4	1	0.000952757	Capana06g001304
GO:0008017	MF	p	microtubule binding	1/1861	176/27006	7.58055e-05	5	1	0.00344084	Capana06g001304
GO:0003777	MF	p	microtubule motor activity	0/1861	142/27006	7.67968e-05	8	0	0.00344084
GO:0003774	MF	p	motor activity	1/1861	171/27006	0.000110925	7	1	0.00475543	Capana07g002241
GO:0016779	MF	p	nucleotidyltransferase activity	7/1861	315/27006	0.000296689	4	7	0.0107803	Capana00g000770, Capana01g001779, Capana01g002934, Capana06g002274, Capana08g000288, Capana08g000343, Capana11g000608
GO:0019200	MF	p	carbohydrate kinase activity	0/1861	121/27006	0.000397253	5	0	0.0140907
GO:0003872	MF	p	6-phosphofructokinase activity	0/1861	100/27006	0.00124177	7	0	0.0360377
GO:0008443	MF	p	phosphofructokinase activity	0/1861	101/27006	0.00124581	6	0	0.0360377
